# Supplementary material for: AgNPs treatment reduces time recovery and increases bacterial sensitivity to antibiotics in cow´s purulent catarrhal endometritis. A translational study
Source: PLoS One. 2025 Oct 29;20(10):e0335305. doi: 10.1371/journal.pone.0335305 (PMC12571309; doi:10.1371/journal.pone.0335305)
Supplement: S1 Data — (XLSX) [file pone.0335305.s007.xlsx]

## Sheet: Sheet1
	Enrocide
	Groups	Drug	With an efflux effect				%		Without efflux effect			%
			n	before treatment	n	after treatment		n	before treatment	n	after treatment			% cambio de bacterias con efflux effect	% cambio de bacterias Sin efflux effect			With efflux effect	Without efflux effect
	Amino-glycosides	amikacin	11	15,2+0,1	18	12,3+0,1	-19	12	14,2+0,01	9	11,6+0,1	-18,3		1.63636	0.75	Aminoglycosides	amikacin	0.636364	-0.25	64	-25
		neomycin	9	14,7+0,1	19	12,8+0,1	-12,9	17	14,4+0,04	10	12,1+0,1	-15,9		2.11111	0.588235		neomycin	1.11111	-0.411765	111	-41
		tobramycin	15	16,5+0,1	22	14,4+0,1	-12,7	14	15,7+0,01	11	12,1+0,04	-22,9		1.46667	0.785714		tobramycin	0.466667	-0.214286	47	-21
		streptomycin	8	18,3+0,1	18	15,1+0,1	-17,4	19	15,9+0,1	16	13,8+0,03	-13,2		2.25	0.842105		streptomycin	1.25	-0.157895	125	-16
		gentamicin	12	16,2+0,1	17	14,3+0,1	-11,7	11	15,4+0,03	10	12,7+0,1	-17,5		1.41667	0.909091		gentamicin	0.416667	-0.0909091	42	-9
	Fluoro-quinolones	ciprofloxacin	10	17,1+0,1	17	17,9+0,1	4,6	16	16,8+0,1	11	17,5+0,1	4,1		1.7	0.6875	Fluoroquinolones	ciprofloxacin	0.7	-0.3125	70	-31
		enrofloxacin	12	20,7+0,1	16	16,3+0,1	-21,2	14	16,1+0,1	9	14,1+0,1	-12,4		1.33333	0.642857		enrofloxacin	0.333333	-0.357143	33	-36
		norfloxacin	14	16,4+0,1	20	15,3+0,1	-6,7	12	15,2+0,1	13	11,7+0,1	-23		1.42857	1.08333		norfloxacin	0.428571	0.0833333	43	8
		ofloxacin	10	12,3+0,1	16	12,9+0,1	4,8	11	11,8+0,1	8	11,2+0,1	-5		1.6	0.727273		ofloxacin	0.6	-0.272727	60	-27
	Tetracyclines	tetracycline	15	16,8+0,1	21	15,0+0,1	-10,7	18	15,9+0,1	10	12,7+0,1	-20,1		1.4	0.555556	Tetracyclines	tetracycline	0.4	-0.444444	40	-44
		doxycicline	11	17,5+0,1	19	14,7+0,1	-16	16	16,7+0,1	14	13,5+0,1	-19,1		1.72727	0.875		doxycicline	0.727273	-0.125	73	-13
		Oxy-tetracycline	16	16,8+0,1	27	14,5+0,01	-13,7	32	15,1+0,1	19	12,2+0,06	-19,2		1.6875	0.59375		Oxytetracycline	0.6875	-0.40625	69	-41
	Penicillins	carbenicillin	12	16,1+0,1	17	11,9+0,1	-26	20	13,2+0,1	15	11,5+0,01	-12,8		1.41667	0.75	Penicillins	carbenicillin	0.416667	-0.25	42	-25
		ampicillin	9	16,5+0,1	14	13,2+0,04	-20	16	16,1+0,03	12	11,7+0,1	-27,3		1.55556	0.75		ampicillin	0.555556	-0.25	56	-25
		Benzyl-penicillin	12	11,8+0,1	16	10,5+0,01	-11	14	11,4+0,1	11	10,3+0,1	-9,6		1.33333	0.785714		Benzylpenicillin	0.333333	-0.214286	33	-21
		amoxicillin	16	16,5+0,1	18	11,7+0,07	-29	11	15,2+0,1	18	12,7+0,04	-16,4		1.125	1.63636		amoxicillin	0.125	0.636364	13	64
	Cephalos-porins	cefotaxime	12	17,4+0,1	19	14,6+0,03	-16	14	15,9+0,1	11	13,2+0,1	-16,9		1.58333	0.785714	Cephalos- porins	cefotaxime	0.583333	-0.214286	58	-21
		ceftiofur	7	17,6+0,1	21	13,1+0,1	-25,5	16	16,1+0,1	14	13,5+0,06	-16,1		3	0.875		ceftiofur	2	-0.125	200	-13
	Macrolides	erythromycin	-	LoS	-	LoS	LoS	-	LoS	-	LoS	LoS		#VALUE!	#VALUE!	Macrolides	erythromycin	0	0	60	-31
		tylosin	10	15,2+0,1	16	13,8+0,1	-14,9	16	14,7+0,1	11	11,8+0,1	-19,7		1.6	0.6875		tylosin	0.6	-0.3125	70	-25
	Other groups	lincomycin	-	LoS	-	LoS	LoS	-	LoS	-	LoS	LoS		#VALUE!	#VALUE!	Other groups	lincomycin	0	0	100	-29
		polymyxin	10	16,2+0,1	17	12,4+0,05	-23,4	16	12,8+0,1	12	11,4+0,03	-10,9		1.7	0.75		polymyxin	0.7	-0.25	163	-46
		rifampicin	9	16,1+0,1	18	14,7+0,07	-8,6	14	14,1+0,06	10	12,4+0,04	-12		2	0.714286		rifampicin	1	-0.285714
		chloramphenicol	8	16,9+0,1	21	15,4+0,1	-8,8	13	14,3+0,1	7	11,1+0,1	-22,3		2.625	0.538462		chloramphenicol	1.625	-0.461538
																	Average	0.71	0.278	71.4545	-21.2727
	Argovit-C
	Groups	Drug	With an efflux effect				%	Without efflux еeffect				%
			n	before treatment	n	after treatment		n	before treatment	n	after treatment							With efflux effect	Without efflux effect
	Amino-glycosides	amikacin	18	15,3+0,1	10	18,2+0,1	18,9	12	13,9+0,1	16	19,3+0,1	38,8		0.555556	1.33333	Aminoglycosides	amikacin	-0.444444	0.333333	-44	33
		neomycin	12	15,1+0,1	6	17,3+0,1	14,5	11	13,2+0,04	15	18,6+0,1	40,9		0.5	1.36364		neomycin	-0.5	0.363636	-50	36
		tobramycin	12	16,9+0,1	5	18,2+0,1	7,6	14	14,7+0,01	18	18,4+0,06	25,1		0.416667	1.28571		tobramycin	-0.583333	0.285714	-58	29
		streptomycin	16	17,5+0,1	10	21,3+0,1	21,7	18	15,7+0,03	20	18,7+0,02	19,1		0.625	1.11111		streptomycin	-0.375	0.111111	-38	11
		gentamicin	19	17,3+0,1	5	19,5+0,1	12,7	16	15,7+0,06	14	20,1+0,1	28		0.263158	0.875		gentamicin	-0.736842	-0.125	-74	-13
	Fluoro-quinolones	ciprofloxacin	12	17,5+0,1	7	19,1+0,1	9,1	18	16,5+0,1	20	20,7+0,1	25,4		0.583333	1.11111	Fluoroquinolones	ciprofloxacin	-0.416667	0.111111	-42	11
		enrofloxacin	18	20,7+0,1	8	22,6+0,1	9,1	14	15,9+0,1	18	20,3+0,1	27,6		0.444444	1.28571		enrofloxacin	-0.555556	0.285714	-56	29
		norfloxacin	25	14,5+0,1	15	17,1+0,1	17,9	12	13,2+0,1	16	19,4+0,1	46,9		0.6	1.33333		norfloxacin	-0.4	0.333333	-40	33
		ofloxacin	18	17,4+0,1	7	19,7+0,1	13,2	14	13,8+0,1	16	18,3+0,1	32,6		0.388889	1.14286		ofloxacin	-0.611111	0.142857	-61	14
	Tetracyclines	tetracycline	14	17,2+0,1	11	17,8+0,1	3,4	12	14,5+0,1	16	18,2+0,1	25,5		0.785714	1.33333	Tetracyclines	tetracycline	-0.214286	0.333333	-21	33
		doxycicline	17	16,8+0,1	6	20,4+0,1	21,4	18	15,4+0,1	21	19,6+0,1	27,2		0.352941	1.16667		doxycicline	-0.647059	0.166667	-65	17
		Oxy-	32	16,9+0,1	12	19,6+0,1	15,9	21	14,9+0,1	36	18,1+0,01	21,4		0.375	1.71429		Oxytetracycline	-0.625	0.714286	-63	71
		tetracycline												0.733333	1.71429	Penicillins	carbenicillin	-0.266667	0.714286	-27	71
	Penicillins	carbenicillin	15	14,5+0,1	11	13,9+0,1	-4,1	14	15,2+0,1	24	18,5+0,1	21,7		0.647059	1.27273		ampicillin	-0.352941	0.272727	-35	27
		ampicillin	17	16,9+0,1	11	19,7+0,1	16,5	11	15,4+0,04	14	18,8+0,02	22		0.736842	1.33333		Benzylpenicillin	-0.263158	0.333333	-26	33
		Benzyl-	19	12,3+0,1	14	12,7+0,1	3,2	9	10,3+0,1	12	12,1+0,1	17,4		0.571429	1.42857		amoxicillin	-0.428571	0.428571	-43	43
		penicillin												0.352941	1.45455	Cephalos-porins	cefotaxime	-0.647059	0.454545	-65	45
		amoxicillin	21	16,9+0,1	12	16,7+0,1	-1,1	7	14,7+0,1	10	18,1+0,1	23,1		0.75	1.33333		ceftiofur	-0.25	0.333333	-25	33
	Cephalos-porins	cefotaxime	17	16,7+0,1	6	19,5+0,1	16,7	11	15,9+0,05	16	19,7+0,1	23,8		#VALUE!	#VALUE!	Macrolides	erythromycin	0	0	-43	71
		ceftiofur	12	16,9+0,1	9	19,8+0,1	17,1	9	16,1+0,1	12	18,8+0,06	16,7		0.571429	1.71429		tylosin	-0.428571	0.714286	-25	64
	Macrolides	erythromycin	-	LoS	2	12,1+0,1	100	-	LoS	4	12,4+0,1	100		#VALUE!	#VALUE!	Other groups	lincomycin	#VALUE!	#VALUE!	-35	63
		tylosin	14	16,9+0,1	8	18,1+0,1	7,1	7	15,1+0,1	12	18,6+0,1	23,1		0.75	1.63636		polymyxin	-0.25	0.636364	-28	57
	Other groups	lincomycin	-	LoS	2	11,4+0,1	100	-	LoS	4	11,7+0,1	100		0.647059	1.625		rifampicin	-0.352941	0.625
		polymyxin	12	15,3+0,1	9	17,5+0,03	14,3	11	13,9 +0,1	18	17,9+0,04	28,7		0.722222	1.57143		chloramphenicol	-0.277778	0.571429
		rifampicin	17	15,7+0,1	11	17,4+0,02	10,8	8	14,8+0,04	13	17,6+0,1	18,9							Average	-43.8182	36.8636
		chloramphenicol	18	16,2+0,1	13	18,1+0,1	11,7	7	15,7+0,1	11	17,9+0,1	14
															Sensitivity to antibiotics change (%)	% of Isolates with efflux	% of Isolates without efflux
													Aminoglycosides	amikacin	18.9	-44	33
														neomycin	14.5	-5	36
														tobramycin	7.6	-58	29
														streptomycin	21.7	-38	11				3.4. Changes in the Portion of Isolates with the Efflux Effect after Treatments
														gentamicin	12.7	-74	-13				The changes in the portion of isolates with the efflux effect after treatments for Lactobay and Argovit-C are presented in Figure 2c,d, respectively. This portion increased by an average of 15% (from 60 to 75%) after Lactobay treatment and decreased by an average of 17.5% (from 60 to 42.5%) for Argovit-C. There are two exceptions for Lactobay (norfloxacin and lincomycin) and two exceptions for Ar…
													Fluoroquinolones	ciprofloxacin	9.1	-42	11
														enrofloxacin	9.1	-56	29
														norfloxacin	17.9	-4	33
														ofloxacin	13.2	-61	14
													Tetracyclines	tetracycline	3.4	-21	33
														doxycicline	21.4	-65	17
														Oxytetracycline	15.9	-63	71
													Penicillins	carbenicillin	-4.1	-27	71
														ampicillin	16.5	-35	27
														Benzylpenicillin	3.2	-26	33
														amoxicillin	-1.1	-43	43
													Cephalos-porins	cefotaxime	16.7	-65	45
														ceftiofur	17.1	-25	33
													Macrolides	erythromycin
														tylosin	7.1	-43	71
													Other groups	lincomycin
														polymyxin	14.3	-25	64
														rifampicin	10.8	-35	63
														chloramphenicol	11.7	-28	57
