# Supplementary material for: AgNPs treatment reduces time recovery and increases bacterial sensitivity to antibiotics in cow´s purulent catarrhal endometritis. A translational study
Source: PLoS One. 2025 Oct 29;20(10):e0335305. doi: 10.1371/journal.pone.0335305 (PMC12571309; doi:10.1371/journal.pone.0335305)
Supplement: S2 Data — (ZIP) [file pone.0335305.s008.zip]

Archive with 3 entries (3 files):
- Antibiotics_sensitivity_data.xlsx
- Original_AgNPs.xlsx
- Original_Enrocide.xlsx
