# Supplementary material for: AgNPs treatment reduces time recovery and increases bacterial sensitivity to antibiotics in cow´s purulent catarrhal endometritis. A translational study
Source: PLoS One. 2025 Oct 29;20(10):e0335305. doi: 10.1371/journal.pone.0335305 (PMC12571309; doi:10.1371/journal.pone.0335305)
Supplement: S2 Data — (ZIP) [file pone.0335305.s008.zip › Antibiotics_sensitivity_data.xlsx]

## Sheet: Sheet1
	Antibiotic sensitivity of E. coli before and after treatments with Argovit and Enrocide
	Aminoglicosides		Enrocide		Argovit C
			With efflux effect	Without efflux effect	With efflux effect	Without efflux effect
		Amikacin	-19	-18.3	18.9	38.8
		Neomycin	-12.9	-24	14.5	40.9
		Tobramycin	-12.7	-22.9	7.6	25.1
		Streptomycin	-17.4	-13.2	21.7	19.1
		Gentamicin	-11.7	-17.5	12.7	28
	Fluoroquinolones		Enrocide		Argovit C
			With efflux effect	Without efflux effect	With efflux effect	Without efflux effect
		Ciprofloxacin	4.6	4.1	9.1	25.4
		Enrofloxacin	-21.2	-12.4	9.1	27.6
		Norfloxacin	-6.7	-23	17.9	46.9
		Ofloxacin	4.8	-5	13.2	32.6
	Tetracyclins		Enrocide		Argovit C
			With efflux effect	Without efflux effect	With efflux effect	Without efflux effect
		Tetracycline	-17	-20.1	3.4	25.5
		Doxycicline	-16	-19.1	21.4	27.2
		Oxytetracycline	-13.7	-19.2	15.9	21.4
	Penicillins		Enrocide		Argovit C
			With efflux effect	Without efflux effect	With efflux effect	Without efflux effect
		Carbenicillin	-26	-12.8	-4.1	21.7
		Ampicillin	-20	-27.3	16.5	22
		Benzylpenicillin	-11	-9.6	3.2	17.4
		Amoxicillin	-29	-16.4	-1.1	23.1
			Enrocide		Argovit C
			With efflux effect	Without efflux effect	With efflux effect	Without efflux effect
	Cephalosporins	Cefotaxime	-16	-16.9	16.7	23.8
		Ceftiofur	-25.5	-16.1	17.1	17.6
	Macrolides	Tylosin	-14.9	-19.7	7.1	23.1
			Enrocide		Argovit C
			With efflux effect	Without efflux effect	With efflux effect	Without efflux effect
		Polymyxin	-23.4	-10.9	14.3	28.7
	Other groups	Rifampicin	-8.6	-12	10.8	18.9
		Chloramphenicol	-8.8	-22.3	11.7	14
	Enrocide		With an efflux effect		%	Without efflux effect		%		Argovit C
	Groups	Drug	before treatment	after treatment		before treatment	after treatment
										Groups	Drug	With an efflux effect		%	Without efflux		%
	Aminoglycosides	amikacin	15,2+0,1	12,3+0,1	-19	14,2+0,01	11,6+0,1	-18,3							effect							º
		neomycin	14,7+0,1	12,8+0,1	-12,9	14,4+0,04	12,1+0,1	-15,9				before treatment	after treatment		before treatment	after treatment
		tobramycin	16,5+0,1	14,4+0,1	-12,7	15,7+0,01	12,1+0,04	-22,9		Amino-glycosides	amikacin	15,3+0,1	18,2+0,1	18,9	13,9+0,1	19,3+0,1	38,8
		streptomycin	18,3+0,1	15,1+0,1	-17,4	15,9+0,1	13,8+0,03	-13,2			neomycin	15,1+0,1	17,3+0,1	14,5	13,2+0,04	18,6+0,1	40,9
		gentamicin	16,2+0,1	14,3+0,1	-11,7	15,4+0,03	12,7+0,1	-17,5			tobramycin	16,9+0,1	18,2+0,1	7,6	14,7+0,01	18,4+0,06	25,1
	Fluoroquinolones	ciprofloxacin	17,1+0,1	17,9+0,1	4,6	16,8+0,1	17,5+0,1	4,1			streptomycin	17,5+0,1	21,3+0,1	21,7	15,7+0,03	18,7+0,02	19,1
		enrofloxacin	20,7+0,1	16,3+0,1	-21,2	16,1+0,1	14,1+0,1	-12,4			gentamicin	17,3+0,1	19,5+0,1	12,7	15,7+0,06	20,1+0,1	28
		norfloxacin	16,4+0,1	15,3+0,1	-6,7	15,2+0,1	11,7+0,1	-23		Fluoro-quinolones	ciprofloxacin	17,5+0,1	19,1+0,1	9,1	16,5+0,1	20,7+0,1	25,4
		ofloxacin	12,3+0,1	12,9+0,1	4,8	11,8+0,1	11,2+0,1	-5			enrofloxacin	20,7+0,1	22,6+0,1	9,1	15,9+0,1	20,3+0,1	27,6
	Tetracyclines	tetracycline	16,8+0,1	15,0+0,1	-10,7	15,9+0,1	12,7+0,1	-20,1			norfloxacin	14,5+0,1	17,1+0,1	17,9	13,2+0,1	19,4+0,1	46,9
		doxycicline	17,5+0,1	14,7+0,1	-16	16,7+0,1	13,5+0,1	-19,1			ofloxacin	17,4+0,1	19,7+0,1	13,2	13,8+0,1	18,3+0,1	32,6
		oxytetracycline	16,8+0,1	14,5+0,01	-13,7	15,1+0,1	12,2+0,06	-19,2		Tetracyclines	tetracycline	17,2+0,1	17,8+0,1	3,4	14,5+0,1	18,2+0,1	25,5
	Penicillins	carbenicillin	16,1+0,1	11,9+0,1	-26	13,2+0,1	11,5+0,01	-12,8			doxycicline	16,8+0,1	20,4+0,1	21,4	15,4+0,1	19,6+0,1	27,2
		ampicillin	16,5+0,1	13,2+0,04	-20	16,1+0,03	11,7+0,1	-27,3			oxytetracycline	16,9+0,1	19,6+0,1	15,9	14,9+0,1	18,1+0,01	21,4
		benzylpenicillin	11,8+0,1	10,5+0,01	-11	11,4+0,1	10,3+0,1	-9,6		Penicillins	carbenicillin	14,5+0,1	13,9+0,1	-4,1	15,2+0,1	18,5+0,1	21,7
		amoxicillin	16,5+0,1	11,7+0,07	-29	15,2+0,1	12,7+0,04	-16,4			ampicillin	16,9+0,1	19,7+0,1	16,5	15,4+0,04	18,8+0,02	22
	Cephalosporins	cefotaxime	17,4+0,1	14,6+0,03	-16	15,9+0,1	13,2+0,1	-16,9			benzylpenicillin	12,3+0,1	12,7+0,1	3,2	10,3+0,1	12,1+0,1	17,4
		ceftiofur	17,6+0,1	13,1+0,1	-25,5	16,1+0,1	13,5+0,06	-16,1			amoxicillin	16,9+0,1	16,7+0,1	-1,1	14,7+0,1	18,1+0,1	23,1
	Macrolides	erythromycin	Very	Very	Very	Very	Very	Very		Cephalos-porins	cefotaxime	16,7+0,1	19,5+0,1	16,7	15,9+0,05	19,7+0,1	23,8
		tylosin	15,2+0,1	13,8+0,1	-14,9	14,7+0,1	11,8+0,1	-19,7			ceftiofur	16,9+0,1	19,8+0,1	17,1	16,1+0,1	18,8+0,06	16,7
	Other groups	lincomycin	Very	Very	Very	Very	Very	Very		Macrolides	erythromycin	Very	12,1+0,1	100	Very	12,4+0,1	100
		polymyxin	16,2+0,1	12,4+0,05	-23,4	12,8+0,1	11,4+0,03	-10,9			tylosin	16,9+0,1	18,1+0,1	7,1	15,1+0,1	18,6+0,1	23,1
		rifampicin	16,1+0,1	14,7+0,07	-8,6	14,1+0,06	12,4+0,04	-12		Other groups	lincomycin	Very	11,4+0,1	100	Very	11,7+0,1	100
		levomycetin (chloramphenicol)	16,9+0,1	15,4+0,1	-8,8	14,3+0,1	11,1+0,1	-22,3			polymyxin	15,3+0,1	17,5+0,03	14,3	13,9 +0,1	17,9+0,04	28,7
											rifampicin	15,7+0,1	17,4+0,02	10,8	14,8+0,04	17,6+0,1	18,9
											levomycetin (chloramphenicol)	16,2+0,1	18,1+0,1	11,7	15,7+0,1	17,9+0,1	14
	Groups	Drug	With an efflux effect		Without an efflux effect			%
			% of change		% of change
			PCE	Mastitis	PCE	Mastitis
	Aminoglycosides	amikacin	18.9	23.3	38.8	8.9
		neomycin	14.5	10.6	40.9	6.4
		tobramycin	7.6	100	25.1	100
		streptomycin	21.7	11.5	19.1	4.7
		gentamicin	12.7	7.4	28	14.1
	Fluoro- quinolones	ciprofloxacin	9.1	-0.6	25.4	8.3
		enrofloxacin	9.1	-2	27.6	26.8
		norfloxacin	17.9	37.9	46.9	37.3
		ofloxacin	13.2	48	32.6	15.7
	Tetra- cyclins	tetracycline	3.4	23.3	25.5	29.4
		doxycicline	21.4	24.6	27.7	22
		oxytetracycline	15.9	ND	21.4	ND
	Penicillins	carbenicillin	-4.1	15.2	21.7	12
		ampicillin	16.5	4.5	22	17.4
		benzylpenicillin	3.2	Very	17.4	Very
		amoxicillin	-1.1	25	23.1	16.8
	Cephalosporins	cefotaxime	16.7	22.1	23.8	23.9
		ceftiofur	17.1	21	16.7	18.2
	Macrolides	erythromycin	100	7	100	19.6
		tylosin	7.1	16	23.1	27.1
	Other groups	lincomycin	100	9.4	100	14
		polymyxin	14.3	35.4	28.7	17.8
		rifampicin	10.8	17	18.9	20.7
		chloramphenicol	11.7	2.2	14	2.8
		Sum	457.6	458.8	768.4	463.9
		Average	19.0667	19.1167	32.0167	19.32
			With an efflux effect		Without an efflux effect
		Antibiotics	Average of change		Average
			Purulent catharral endometritis	Mastitis	Purulent catharral endometritis	Mastitis
	Groups of antibiotics	Aminoglycosides	15.08	30.56	30.38	26.82
		Fluoroquinolones	12.325	20.825	33.125	22.025
		Tetracyclins	13.5667	23.95	24.8667	25.7
		Penicillins	3.625	14.9	21.05	15.4
		Cephalosporins	16.9	21.55	20.25	21.05
		Macrolides	53.55	11.5	61.55	23.35
	SD	Aminoglycosides	5.48562	39.2832	9.25132	41.0625
		Fluoroquinolones	4.18917	25.8847	9.66484	12.7084
		Tetracyclins	9.22406	0.919239	3.19739	5.23259
		Penicillins	9.09116	10.2533	2.50666	2.95973
		Cephalosporins	0.282843	0.777817	5.02046	4.03051
		Macrolides	65.6902	6.36396	54.3765	5.3033
