# Supplementary material for: AgNPs treatment reduces time recovery and increases bacterial sensitivity to antibiotics in cow´s purulent catarrhal endometritis. A translational study
Source: PLoS One. 2025 Oct 29;20(10):e0335305. doi: 10.1371/journal.pone.0335305 (PMC12571309; doi:10.1371/journal.pone.0335305)
Supplement: S2 Data — (ZIP) [file pone.0335305.s008.zip › Original_AgNPs.xlsx]

## Sheet: Лист1
	Argovit C
			With an efflux effect
			before treatment
Aminoglycosides	amikacin	15.3	amikacin	15.2	amikacin	15.4		neomycin	15.1	neomycin	15	neomycin	15.2		tobramycin	16.9	tobramycin	16.8	tobramycin	17		streptomycin	17.5	streptomycin	17.6	streptomycin	17.4		gentamicin	17.3	gentamicin	17.4	gentamicin	17.2
		15.1		15.1		15.4			15		15		15.2			17		17		17			17.3		17.8		17.3
		15.3		15.3		15.3			15.1		15.1		15.1			16.8		16.8		17.1			17.3		17.8		17.3			gentamicin	17.3
		15.3		15.3		15.3			15.1		15.1		15.1			16.9		16.9		17.1			17.7		17.7		17.7				17.4
		15.3		15.3		15.5			15.1		15.1		15.1			16.9		16.9		16.9			17.5		17.8		17.5				17.2
		15.3		15.3		15.5			15.1		15.1		15.3			16.7		16.7		17			17.5		17.5		17.5			Average	17.3
		15.3		15.3		15.3			15.3		15.3		15.3			16.7		16.7		17			17.5		17.5		17.5			St. Error	0.1
		15.3		15.3		15.3			15.3		15.3		15.3			17.1		17		17.1			17.5		17.5		17.5
		15.1		15.1		15.4			15		15		15.2			16.9		16.9		16.9			17.5		17.5		17.5
		15.3		15.3		15.3			15		15		15.2			17		16.6		17			17.5		17.5		17.5
		15.3		15.3		15.3			15		15		15.2			16.8		16.8		17.1			17.5		17.5		17.3
		15.3		15.3		15.3			15.1		15.1		15.2			17.1		16.6		17.1			17.5		17.8		17.3
		15.3		15		15.5		Average	15.1	Average	15.0917	Average	15.2		Average	16.9	Average	16.8083	Average	17.025			17.5		17.5		17.5
		15.3		15.3		15.5		St. Error	0.104447	St. Error	0.108362	St. Error	0.0738549		St. Error	0.13484	St. Error	0.137895	St. Error	0.0753778			17.6		17.6		17.6
		15.3		15		15.5																	17.6		17.6		17.3
		15.3		15.3		15.5																Average	17.5	Average	17.6133	Average	17.4467
		15.3		15.3		15.3																St. Error	0.1	St. Error	0.130201	St. Error	0.124595
		15.7		15		15.7
	Average	15.3	Average	15.2222	Average	15.4056				neomycin	15.1					tobramycin	16.9						streptomycin	17.5
	St. Error	0.118818	St. Error	0.121537	St. Error	0.116175					15						16.8							17.6
											15.2						17							17.4
		amikacin	15.3							Average	15.1					Average	16.9						Average	17.5
			15.2							St. Error	0.1					St. Error	0.1						St. Error	0.1
			15.4
		Average	15.3
		St. Error	0.1
			With an efflux effect
			after treatmen
Aminoglycosides	amikacin	18.2	amikacin	18.3	amikacin	18.1		neomycin	17.3	neomycin	17.2	neomycin	17.4		tobramycin	18.2	tobramycin	18.3	tobramycin	18.1		streptomycin	21.3	streptomycin	21.2	streptomycin	21.4		gentamicin	12.7	gentamicin	12.6	gentamicin	12.8
									17.2		17.1		17.3			18.1		18.1		18										12.6		12.7		12.7
	amikacin	18.2							17.4		17.3		17.5			18.3		18.2		18.2										12.8		12.5		12.9
		18.3						Average	17.3	Average	17.2	Average	17.4		Average	18.2	Average	18.2	Average	18.1									Average	12.7	Average	12.6	Average	12.8
		18.1						St. Error	0.1	St. Error	0.1	St. Error	0.1		St. Error	0.1	St. Error	0.1	St. Error	0.1									St. Error	0.1	St. Error	0.1	St. Error	0.1
	Average	18.2
	St. Error	0.1						neomycin	17.3						tobramycin	18.2						streptomycin	21.3						gentamicin	12.7
									17.2							18.3							21.2							12.6
									17.4							18.1							21.4							12.8
								Average	17.3						Average	18.2						Average	21.3						Average	12.7
								St. Error	0.1						St. Error	0.1						St. Error	0.1						St. Error	0.1
			With an efflux effect
			before treatment
Fluoroquinolones	ciprofloxacin	17.5	ciprofloxacin	17.4	ciprofloxacin	17.6		enrafloxacin	20.7	enrafloxacin	20.8	enrafloxacin	20.6		norfloxacin	14.5	norfloxacin	14.4	norfloxacin	14.6		ofloxacin	17.4	ofloxacin	17.5	ofloxacin	17.3
		17.7		17.3		17.7			20.5		20.9		20.5										17.3		17.4		17.3
		17.3		17.3		17.7			20.7		20.7		20.7										17.5		17.6		17.4
		17.7		17.3		17.7			20.4		20.9		20.4									Average	17.4	Average	17.5	Average	17.3333
		17.5		17.5		17.5			20.7		20.7		20.7									St. Error	0.1	St. Error	0.1	St. Error	0.057735
		17.4		17.4		17.7			20.7		21		20.7		norfloxacin	14.5
		17.5		17.5		17.5			20.7		20.7		20.7			14.4
		17.5		17.5		17.5			20.7		20.7		20.7			14.6						ofloxacin	17.4
		17.5		17.5		17.5			20.7		20.7		20.7		Average	14.5							17.5
		17.4		17.4		17.7			20.7		20.9		20.7		St. Error	0.1							17.3
		17.5		17.3		17.5			20.7		20.7		20.7									Average	17.4
		17.5		17.5		17.7			20.7		20.7		20.5									St. Error	0.1
	Average	17.5	Average	17.4083	Average	17.6083			20.9		20.9		20.5
	St. Error	0.112815	St. Error	0.0900337	St. Error	0.0996205			20.7		20.7		20.7
									20.8		20.8		20.8
									20.7		20.9		20.7
	ciprofloxacin	17.5							20.7		20.7		20.7
		17.4							20.9		20.9		20.5
		17.6							20.7		20.7		20.5
	Average	17.5							20.7		20.9		20.7
	St. Error	0.1							20.7		20.9		20.7
									20.7		20.9		20.7
									20.7		20.7		20.7
									20.7		20.7		20.7
									20.9		20.9		20.5
								Average	20.708	Average	20.8	Average	20.64
								St. Error	0.103763	St. Error	0.104083	St. Error	0.104083
								enrafloxacin	20.7
									20.8
									20.6
								Average	20.7
	With an efflux effect							St. Error	0.1
	after treatmen
Fluoroquinolones	ciprofloxacin	19.1	ciprofloxacin	19	ciprofloxacin	19.1		enrafloxacin	22.6	enrafloxacin	22.5	enrafloxacin	22.6		norfloxacin	17.1	norfloxacin	17	norfloxacin	17.1		ofloxacin	19.7	ofloxacin	19.8	ofloxacin	19.7
		19.3		19.3		19.3			22.8		22.2		22.8										19.6		19.7		19.6
		19.1		19.1		19.1			22.6		22.6		22.6										19.8		19.9		19.8
		19		19		19			22.4		22.4		22.4									Average	19.7	Average	19.8	Average	19.7
		19.2		19.2		19.2			22.6		22.6		22.6									St. Error	0.1	St. Error	0.1	St. Error	0.1
		19		19		19			22.6		22.6		22.6
		19		19		19			22.6		22.6		22.6
	Average	19.1	Average	19.0857	Average	19.1			22.6		22.6		22.6
	St. Error	0.11547	St. Error	0.121499	St. Error	0.11547		Average	22.6	Average	22.5125	Average	22.6
								St. Error	0.106904	St. Error	0.145774	St. Error	0.106904
	ciprofloxacin	19.1						enrafloxacin	22.6						norfloxacin	17.1						ofloxacin	19.7
		19							22.5							17							19.8
		19.2							22.7							17.2							19.6
	Average	19.1						Average	22.6						Average	17.1						Average	19.7
	St. Error	0.1						St. Error	0.1						St. Error	0.1						St. Error	0.1
		With an efflux effect
		before treatment
Tetracyclines	tetracycline	17.2	tetracycline	17.3	tetracycline	17.1		doxycicline	16.8	doxycicline	16.7	doxycicline	16.9		oxytetracycline	16.9	oxytetracycline	17	oxytetracycline	16.8
		17.3		17.4		17.2			16.5		16.8		17.1			16.9		17.2		16.9
		17.1		17.2		17.1			16.8		16.8		17.1			16.9		17.1		16.9
	Average	17.2	Average	17.3	Average	17.1333			17		16.6		17			17		17		16.7
	St. Error	0.1	St. Error	0.1	St. Error	0.057735			16.8		16.8		17.1			17.2		17.2		16.7
									16.8		16.8		17.1			16.6		16.6		16.6
									16.8		16.8		17.1			16.6		16.6		16.6
									16.8		16.8		16.8			16.9		16.9		16.9
									16.8		16.8		16.8			16.9		16.9		16.9
									16.8		16.5		16.8			16.9		16.9		16.9
									16.8		16.5		16.8			16.9		16.9		16.9
									16.8		16.5		16.8			16.9		16.9		16.9
									16.8		16.8		16.8			16.9		16.9		16.9
									16.8		16.8		16.8			16.9		17.2		16.9
									17		16.7		17			16.9		16.9		16.9
									16.8		16.5		16.8			16.9		16.9		16.9
									16.8		16.8		16.8			16.9		17.2		16.9
								Average	16.8059	Average	16.7059	Average	16.9176			16.9		16.9		16.9
								St. Error	0.102899	St. Error	0.129762	St. Error	0.138			16.9		17		16.9
																16.9		17.2		16.9
																16.9		16.9		16.9
	tetracycline	17.2						doxycicline	16.8							16.9		17		16.9
		17.3							16.7							16.9		16.9		16.9
		17.1							16.9							16.9		17		16.9
	Average	17.2						Average	16.8							16.9		17.2		16.9
	St. Error	0.1						St. Error	0.1							17		17		16.7
																16.9		17		16.6
																16.9		17.2		16.9
																16.9		16.9		16.9
																16.9		17.2		16.9
																16.9		17		16.6
																17.3		17.3		16.7
															Average	16.9094	Average	17	Average	16.8344
															St. Error	0.120106	St. Error	0.166559	St. Error	0.112478
															oxytetracycline	16.9
																17
																16.8
															Average	16.9
															St. Error	0.1
		With an efflux effect
		after treatmen
Tetracyclines	tetracycline	17.8	tetracycline	17.9	tetracycline	17.7		doxycicline	20.4	doxycicline	20.3	doxycicline	20.2		oxytetracycline	19.6	oxytetracycline	19.7	oxytetracycline	19.5
		18		18		17.6			20.3		20.2		20.3			19.5		19.6		19.5
		17.6		17.9		17.6			20.5		20.5		20.2			19.7		19.8		19.6
		17.8		18.1		17.5		Average	20.4	Average	20.3333	Average	20.2333		Average	19.6	Average	19.7	Average	19.5333
		17.8		17.8		17.8		St. Error	0.1	St. Error	0.152753	St. Error	0.057735		St. Error	0.1	St. Error	0.1	St. Error	0.057735
		17.8		17.8		17.6
		17.6		17.9		17.6
		17.9		17.9		17.9
		17.8		17.8		17.8
		17.8		17.9		17.8
		17.9		17.9		17.9
	Average	17.8	Average	17.9	Average	17.7091
	St. Error	0.118322	St. Error	0.0894427	St. Error	0.13751
	tetracycline	17.8							doxycicline	20.4						oxytetracycline	19.6
		17.9								20.3							19.7
		17.7								20.2							19.5
	Average	17.8							Average	20.3						Average	19.6
	St. Error	0.1							St. Error	0.1						St. Error	0.1
	With an efflux effect
	before treatment
Penicillinis	carbenicillin	14.5	carbenicillin	14.4	carbenicillin	14.6		ampicillin	16.9	ampicillin	17	ampicillin	16.8		benzylpenicillin	12.3	benzylpenicillin	12.4	benzylpenicillin	12.2		amoxicillin	16.9	amoxicillin	16.8	amoxicillin	17
		14.4		14.4		14.6			16.7		16.9		16.7			12		12.5		12			16.7		16.7		17.1
		14.4		14.4		14.6			16.9		17		16.7			12.5		12.5		12			17		16.7		17
		14.8		14.4		14.8			16.9		17.1		16.9			12.3		12.5		12.3			17.3		16.7		17
		14.4		14.4		14.6			17		17		16.7			12.3		12.3		12.3			16.9		16.9		17.1
		14.5		14.5		14.5			17.3		17.3		16.7			12.3		12.3		12.3			16.9		16.9		17.1
		14.5		14.5		14.5			16.9		17.2		16.9			12.3		12.4		12.3			16.9		16.9		17.1
		14.5		14.5		14.5			16.9		17		16.9			12.3		12.4		12.3			16.9		16.9		17.1
		14.5		14.5		14.6			16.9		17		16.9			12.3		12.4		12.3			16.9		16.9		17.1
		14.4		14.4		14.6			16.9		17.2		16.9			12.3		12.4		12.3			16.9		16.9		17.1
		14.5		14.5		14.5			17		17		16.6			12.3		12.5		12.3			16.9		16.9		17.1
		14.5		14.5		14.7			16.9		16.9		16.9			12.3		12.3		12.3			16.9		16.9		17.1
		14.5		14.5		14.6			16.9		16.9		16.9			12.5		12.5		12.1			16.9		16.9		16.9
		14.5		14.5		14.6			16.9		16.9		16.9			12.3		12.5		12.1			16.9		16.9		16.9
		14.7		14.2		14.7			16.9		16.9		16.9			12.3		12.3		12.1			16.9		16.9		16.9
	Average	14.5067	Average	14.44	Average	14.6			16.9		16.9		16.9			12.3		12.3		12.1			16.9		16.7		16.9
	St. Error	0.109978	St. Error	0.0828079	St. Error	0.0845154			16.9		16.9		16.9			12.3		12.3		12.3			16.9		16.7		16.9
								Average	16.9235	Average	17.0059	Average	16.8294			12.3		12.3		12.3			16.9		16.7		16.9
								St. Error	0.114725	St. Error	0.124853	St. Error	0.10467			12.5		12.5		12.1			16.9		16.9		16.9
															Average	12.3158	Average	12.4	Average	12.2105			16.9		16.9		16.9
															St. Error	0.106787	St. Error	0.0881917	St. Error	0.114962			16.9		16.9		16.9
																						Average	16.9143	Average	16.8381	Average	17
																						St. Error	0.101419	St. Error	0.0920662	St. Error	0.0948683
	carbenicillin	14.5						ampicillin	16.9						benzylpenicillin	12.3
		14.4							17							12.4						amoxicillin	16.9
		14.6							16.8							12.2							16.8
	Average	14.5						Average	16.9						Average	12.3							17
	St. Error	0.1						St. Error	0.1						St. Error	0.1						Average	16.9
																						St. Error	0.1
		With an efflux effect
		after treatmen
Penicillinis	carbenicillin	11.9	carbenicillin	11.8	carbenicillin	12		ampicillin	13.2	ampicillin	13.3	ampicillin	13.1		benzylpenicillin	10.5	benzylpenicillin	10.4	benzylpenicillin	10.6		amoxicillin	11.7	amoxicillin	11.8	amoxicillin	11.6
		11.7		11.7		12.1
		11.9		11.9		12
		12		11.7		12
		11.9		11.9		11.9
		11.9		11.9		11.9
		12.1		11.7		12.1
		11.9		11.9		11.9
		11.9		11.7		12.1
		12.1		11.7		12.1
		11.9		11.9		11.9
	Average	11.9273	Average	11.8	Average	12
	St. Error	0.110371	St. Error	0.1	St. Error	0.0894427
		carbenicillin	11.9					ampicillin	13.2						benzylpenicillin	10.5						amoxicillin	11.7
			11.8						13.3							10.4							11.8
			12						13.1							10.6							11.6
		Average	11.9					Average	13.2						Average	10.5						Average	11.7
		St. Error	0.1					St. Error	0.1						St. Error	0.1						St. Error	0.1
		With an efflux effect
		before treatment
Cephalosporins	cefotaxime	16.7	cefotaxime	16.7	cefotaxime	16.8		ceftiofur	16.9	ceftiofur	17	ceftiofur	16.8
		16.4		16.4		16.9			16.7		17.2		16.7
		16.7		16.7		16.8			16.7		16.7		16.7
		16.9		16.9		16.9			17.1		17.1		16.7
		16.7		16.7		16.8			16.9		16.9		16.9
		16.7		16.7		16.8			16.9		16.9		16.9
		16.7		16.7		16.8			16.9		16.9		16.9
		16.7		16.7		16.8			16.9		17.1		16.9
		16.7		16.7		16.9			16.9		17.2		16.9
		16.7		16.7		16.9			17.1		17.1		16.7
		16.7		16.7		16.7			16.9		17.2		16.9
		16.7		16.7		16.7			16.9		16.9		16.9
		16.7		16.7		16.7		Average	16.9	Average	17.0167	Average	16.825
		16.7		16.7		16.7		St. Error	0.120605	St. Error	0.158592	St. Error	0.0965307
		16.7		16.7		16.8
		16.7		16.7		16.8
		16.9		16.9		16.9
	Average	16.7059	Average	16.7059	Average	16.8059
	St. Error	0.102899	St. Error	0.102899	St. Error	0.0747545
		cefotaxime	16.7					ceftiofur	16.9
			16.6						17
			16.8						16.8
		Average	16.7					Average	16.9
		St. Error	0.1					St. Error	0.1
		With an efflux effect
		after treatmen
Cephalosporins	cefotaxime	19.5	cefotaxime	19.4	cefotaxime	19.4		ceftiofur	19.8	ceftiofur	19.7	ceftiofur	19.7
		19.4		19.3		19.4			20.1		19.6		19.6
		19.6		19.5		19.5			19.6		19.6		19.6
	Average	19.5	Average	19.4	Average	19.4333			19.8		19.7		19.8
	St. Error	0.1	St. Error	0.1	St. Error	0.057735			19.8		19.8		19.8
									19.8		19.8		19.8
									19.8		19.7		19.8
									19.7		19.7		19.7
									19.8		19.8		19.8
								Average	19.8	Average	19.7111	Average	19.7333
								St. Error	0.132288	St. Error	0.0781736	St. Error	0.0866025
	cefotaxime	19.5
		19.4						ceftiofur	19.8
		19.6							19.7
	Average	19.5							19.9
	St. Error	0.1						Average	19.8
								St. Error	0.1
		With an efflux effect
		before treatment
Macrolides	erythromycin	LOS	erythromycin	LOS	erythromycin	LOS		tylosyn	16.9	tylosyn	16.8	tylosyn	17
									16.6		16.6		17.1
									17.1		16.7		17.1
	erythromycin	LOS							16.8		16.8		17.1
									16.9		16.9		17.1
									16.9		16.9		16.9
									16.9		16.9		17.1
									16.9		16.7		17.2
									16.9		16.9		16.9
									16.9		16.9		16.9
									16.9		16.9		16.9
									16.9		16.7		16.9
									17.1		16.7		17.1
									16.9		16.9		16.9
								Average	16.9	Average	16.8071	Average	17.0143
								St. Error	0.11767	St. Error	0.107161	St. Error	0.109945
								tylosyn	16.9
									17
									16.8
								Average	16.9
								St. Error	0.1
	With an efflux effect
	after treatmen
Macrolides	erythromycin	12.1	erythromycin	12	erythromycin	12.2		tylosyn	18.1	tylosyn	18	tylosyn	18.2
		12		12		12.3			17.8		17.8		18.3
		12.2		12.2		12.2			18.1		18.1		18.2
	Average	12.1	Average	12.0667	Average	12.2333			18.2		18.2		18.2
	St. Error	0.1	St. Error	0.11547	St. Error	0.057735			18.1		18.1		18.3
									18.1		18.1		18.1
									18.2		18.2		18.2
									18.2		18.2		18.2
								Average	18.1	Average	18.0875	Average	18.2125
								St. Error	0.130931	St. Error	0.13562	St. Error	0.064087
	tylosyn	18.1
		18						erythromycin	12.1
		18.2							12
	Average	18.1							12.2
	St. Error	0.1						Average	12.1
								St. Error	0.1
	With an efflux effect
	before treatment
Other groups	linkomycin	LOS	linkomycin	LOS	linkomycin	LOS		polimyxin	16.2	polimyxin	16.1	polimyxin	16.3		rifampicin	16.1	rifampicin	16	rifampicin	16.2		chloramphenicol	16.9	chloramphenicol	17	chloramphenicol	16.8
									15.9		15.9		16.4			16.3		16.3		16.3			16.6		17		16.6
									16.1		16.1		16.3			16.2		16.2		16.2			16.9		17		16.9
	linkomycin	LOS							16.2		16.2		16.2			16.2		16.2		16.2			17		17		16.6
									16.2		16.2		16.4			16.2		16.2		16.2			17		17.1		16.6
									16.2		16.2		16.2			16.1		16.1		16.1			17		17		17
									16.2		16.2		16.2			16		16		16.4			17		17		17
									16.4		16		16.4			16		16		16			16.8		16.9		16.8
									16.4		16.4		16.4			15.8		15.8		16.3		Average	16.9	Average	17	Average	16.7875
									16.2		16		16.2		Average	16.1	Average	16.0889	Average	16.2111		St. Error	0.141421	St. Error	0.0534522	St. Error	0.172689
								Average	16.2	Average	16.13	Average	16.3		St. Error	0.15	St. Error	0.153659	St. Error	0.116667
								St. Error	0.141421	St. Error	0.141814	St. Error	0.0942809
								polimyxin	16.2							rifampicin	16.1					chloramphenicol	16.9
									16.1								16						17
									16.3								16.2						16.8
								Average	16.2							Average	16.1					Average	16.9
								St. Error	0.1							St. Error	0.1					St. Error	0.1
	With an efflux effect
	after treatmen
Other groups	linkomycin	LOS	linkomycin	LOS	linkomycin	LOS		polimyxin	12.4	polimyxin	12.3	polimyxin	12.5		rifampicin	14.7	rifampicin	14.6	rifampicin	14.8		chloramphenicol	15.4	chloramphenicol	15.3	chloramphenicol	15.5
																							15.3		15.4		15.6
																							15.5		15.2		15.5
	linkomycin	LOS																				Average	15.4	Average	15.3	Average	15.5333
																						St. Error	0.1	St. Error	0.1	St. Error	0.057735
								polimyxin	12.4						rifampicin	14.7						chloramphenicol	15.4
									12.3							14.6							15.3
									12.5							14.8							15.5
								Average	12.4						Average	14.7						Average	15.4
								St. Error	0.1						St. Error	0.1						St. Error	0.1
		Without efflux effect
		before treatment
Aminoglycosides	amikacin	13.9	amikacin	14	amikacin	13.8		neomycin	13.2	neomycin	13.1	neomycin	13.3		tobramycin	14.7	tobramycin	14.8	tobramycin	14.6		streptomycin	15.7	streptomycin	15.6	streptomycin	15.8		gentamicin	15.7	gentamicin	15.8	gentamicin	15.6
		14.1		14.1		13.6			13		13		13.5			14.5		14.9		14.5			15.3		15.3		16.1			15.7		15.9		15.6
		13.7		14.2		13.7			13.4		13		13.4			14.9		14.9		14.5			15.8		15.4		15.8			15.7		15.9		15.7
		13.9		14.1		13.9			13.3		13		13.3			14.7		14.8		14.5			16		15.6		16			15.5		15.9		15.5
		13.9		13.9		13.9			13.2		13.2		13.2			14.7		14.9		14.5			15.7		15.7		16			15.7		15.7		15.7
		13.9		14.1		13.9			13.2		13.2		13.3			14.7		14.7		14.5			15.7		15.7		16			15.7		15.9		15.7
		13.9		13.9		13.9			13.2		13.2		13.3			14.7		14.7		14.7			15.7		15.7		16.1			15.7		15.7		15.7
		13.9		13.9		13.9			13.3		13		13.3			14.7		14.7		14.7			15.7		15.7		16.1			15.7		15.7		15.7
		13.9		13.9		13.9			13.3		13.3		13.3			14.7		14.9		14.7			15.7		15.7		15.7			15.7		15.7		15.7
		13.9		13.9		13.9			13.2		13		13.2			15		15		14.5			15.7		15.7		15.7			15.7		15.7		15.7
		14.1		14.1		13.6			13.2		13.2		13.2			14.7		14.7		14.7			15.7		15.7		15.7			15.7		15.7		15.7
		13.9		14.2		13.6		Average	13.2273	Average	13.1091	Average	13.3			14.7		14.9		14.7			15.7		15.5		15.7			15.7		15.7		15.7
	Average	13.9167	Average	14.025	Average	13.8		St. Error	0.100905	St. Error	0.113618	St. Error	0.0894427			14.7		14.7		14.7			15.7		15.5		15.7			15.7		15.7		15.5
	St. Error	0.102986	St. Error	0.121543	St. Error	0.13484										14.7		14.7		14.7			15.7		15.6		15.7			15.6		15.9		15.6
															Average	14.7214	Average	14.8071	Average	14.6071			15.7		15.5		15.7			15.7		15.9		15.5
															St. Error	0.112171	St. Error	0.107161	St. Error	0.0997249			15.7		15.7		15.7			16.1		16.1		15.5
																							15.7		15.7		15.7		Average	15.7062	Average	15.8062	Average	15.6312
																							15.7		15.7		15.7		St. Error	0.118145	St. Error	0.123659	St. Error	0.0873212
																						Average	15.7	Average	15.6111	Average	15.8278
		amikacin	13.9					neomycin	13.2						tobramycin	14.7						St. Error	0.123669	St. Error	0.12314	St. Error	0.167352		gentamicin	15.7
			14						13.1							14.8														15.8
			13.8						13.3							14.6						streptomycin	15.7							15.6
		Average	13.9					Average	13.2						Average	14.7							15.6						Average	15.7
		St. Error	0.1					St. Error	0.1						St. Error	0.1							15.8						St. Error	0.1
																						Average	15.7
																						St. Error	0.1
		Without efflux effect
		after treatmen
Aminoglycosides	amikacin	19.3	amikacin	19.2	amikacin	19.4		neomycin	18.6	neomycin	18.7	neomycin	18.5		tobramycin	18.4	tobramycin	18.5	tobramycin	18.3		streptomycin	18.7	streptomycin	18.6	streptomycin	18.8		gentamicin	20.1	gentamicin	20	gentamicin	20.2
		19.2		19.2		19.5			18.8		18.8		18.4			18.6		18.6		18.1			18.9		18.5		18.9			19.9		19.9		20.3
		19.2		19.2		19.5			18.6		18.6		18.4			18.6		18.6		18.1			18.7		18.5		18.9			20.3		20		20.3
		19.3		19.3		19.3			18.4		18.9		18.4			18		18.6		18			18.5		18.5		18.9			20.3		20.3		20.3
		19.4		19.4		19.4			18.7		18.7		18.4			18.4		18.4		18.4			18.9		18.6		18.9			20.2		20.2		20.2
		19.3		19.3		19.3			18.6		19.1		18.4			18.4		18.4		18.4			18.7		18.5		18.9			19.9		19.9		20.3
		19.2		19.2		19.4			18.6		18.6		18.4			18.3		18.6		18.3			18.7		18.7		18.9			20.1		20.1		20.1
		19.4		19.2		19.4			18.4		18.8		18.4			18.4		18.4		18.4			18.7		18.7		18.9			20.3		20.3		20.3
		19.3		19.3		19.3			18.6		18.6		18.4			18.4		18.6		18.4			18.7		18.7		18.9			20		20		20.3
		19.5		19.2		19.5			18.6		18.6		18.6			18.4		18.6		18.4			18.7		18.7		18.9			20		20		20.3
		19.4		19		19.4			18.7		18.7		18.7			18.4		18.4		18.4			18.7		18.5		18.9			20.1		20.1		20.1
		19.3		19.3		19.3			18.6		18.6		18.6			18.4		18.4		18.4			18.5		18.5		18.5			20.2		20.2		20.2
		19.5		19		19.5			18.6		18.6		18.6			18.4		18.4		18.4			18.7		18.7		18.7			20		20		20
		19.2		19.2		19.5			18.7		18.7		18.7			18.4		18.4		18.4			19		18.6		19			20.2		20.2		20.2
		19.1		19.1		19.5			18.6		18.6		18.6			18.4		18.4		18.4			18.7		18.7		18.7		Average	20.1143	Average	20.0857	Average	20.2214
		19.2		19.2		19.2		Average	18.6067	Average	18.7067	Average	18.5			18.4		18.6		18.4			18.7		18.7		18.7		St. Error	0.140642	St. Error	0.135062	St. Error	0.0974961
	Average	19.3	Average	19.2063	Average	19.4		St. Error	0.10328	St. Error	0.143759	St. Error	0.119523			18.5		18.5		18.1			18.6		18.6		18.6
	St. Error	0.11547	St. Error	0.106262	St. Error	0.0966092										18.4		18.6		18.1			18.7		18.7		18.7
															Average	18.4	Average	18.5	Average	18.3			18.7		18.7		18.7
															St. Error	0.123669	St. Error	0.0970143	St. Error	0.145521			18.7		18.7		18.7
																						Average	18.71	Average	18.62	Average	18.805
																						St. Error	0.116529	St. Error	0.0894427	St. Error	0.131689
																														gentamicin	20.1
		amikacin	19.3						neomycin	18.6						tobramycin	18.4						streptomycin	18.7							20
			19.2							18.7							18.5							18.6							20.2
			19.4							18.5							18.3							18.8						Average	20.1
		Average	19.3						Average	18.6						Average	18.4						Average	18.7						St. Error	0.1
		St. Error	0.1						St. Error	0.1						St. Error	0.1						St. Error	0.1
		Without efflux effect
		before treatment
Fluoroquinolones	ciprofloxacin	16.5	ciprofloxacin	16.4	ciprofloxacin	16.6		enrafloxacin	15.9	enrafloxacin	16	enrafloxacin	16.1		norfloxacin	13.2	norfloxacin	13.3	norfloxacin	13.1		ofloxacin	13.8	ofloxacin	13.9	ofloxacin	13.7
		16.3		16.3		16.8			15.6		15.9		16.1			13		13.4		13			13.7		13.9		13.7
		16.8		16.3		16.8			16		16		16.3			13		13.4		13			13.6		13.9		13.6
		16.5		16.5		16.8			15.9		16		16.3			13.4		13.4		13			13.9		13.9		13.9
		16.5		16.5		16.8			15.9		16.1		16.2			13.2		13.2		13			13.9		13.9		13.9
		16.5		16.3		16.8			15.7		16.1		16.1			13.2		13.2		13.2			14		14		13.6
		16.5		16.5		16.8			15.9		15.9		16.3			13.2		13.4		13.2			13.9		13.9		13.9
		16.5		16.5		16.5			16		16		16.3			13.2		13.4		13.2			13.7		13.9		13.7
		16.5		16.5		16.5			16.2		16.2		16.2			13.2		13.2		13.2			13.8		13.8		13.6
		16.3		16.3		16.3			15.9		15.9		15.9			13.4		13.4		13.2			13.9		13.9		13.6
		16.5		16.5		16.5			15.9		15.9		15.9			13.2		13.2		13.2			13.8		14		13.8
		16.5		16.5		16.5			15.9		15.9		15.9			13.2		13.2		13.2			13.8		13.8		13.8
		16.5		16.5		16.5			15.9		16.1		15.9		Average	13.2	Average	13.3083	Average	13.125			13.9		13.9		13.9
		16.5		16.5		16.5			15.9		16.1		15.9		St. Error	0.120605	St. Error	0.0996205	St. Error	0.0965307			14		14		13.6
		16.5		16.3		16.5		Average	15.9	Average	16.0071	Average	16.1									Average	13.8357	Average	13.9071	Average	13.7357
		16.5		16.5		16.5		St. Error	0.135873	St. Error	0.0997249	St. Error	0.17097									St. Error	0.115073	St. Error	0.0615728	St. Error	0.127745
		16.5		16.5		16.5
		16.6		16.3		16.6
	Average	16.5	Average	16.4278	Average	16.6
	St. Error	0.102899	St. Error	0.095828	St. Error	0.157181
		ciprofloxacin	16.5					enrafloxacin	15.9						norfloxacin	13.2						ofloxacin	13.8
			16.4						16							13.3							13.9
			16.6						16.1							13.1							13.7
		Average	16.5					Average	16						Average	13.2						Average	13.8
		St. Error	0.1					St. Error	0.1						St. Error	0.1						St. Error	0.1
		Without efflux effect
		after treatmen
Fluoroquinolones	ciprofloxacin	20.7	ciprofloxacin	20.8	ciprofloxacin	20.6		enrafloxacin	20.3	enrafloxacin	20.2	enrafloxacin	20.4		norfloxacin	19.4	norfloxacin	19.5	norfloxacin	19.3		ofloxacin	18.3	ofloxacin	18.2	ofloxacin	18.4
		20.5		20.9		20.5			20.3		20		20.3			19.2		19.6		19.2			18		18		18
		20.9		20.9		20.9			20.1		20.1		20.1			19.2		19.6		19.2			18.1		18		18.1
		20.7		21		20.7			20.2		20.2		20.2			19.2		19.2		19.2			18.2		18		18.2
		20.9		20.9		20.9			20.4		20.4		20.4			19.6		19.6		19.6			18.4		18		18.4
		20.5		20.9		20.5			20.1		20.1		20.1			19.4		19.4		19.4			18.4		18.4		18.4
		20.9		20.9		20.9			20.5		20.2		20.5			19.4		19.4		19.4			18.3		18.3		18.3
		20.7		20.9		20.7			20.5		20.1		20.5			19.4		19.4		19.4			18.4		18.4		18.4
		20.7		20.9		20.7			20.4		20.4		20.4			19.4		19.6		19.4			18.4		18.1		18.4
		20.7		20.9		20.7			20.2		20.2		20.2			19.4		19.6		19.4			18.3		18.3		18.3
		20.7		20.9		20.7			20.5		20.2		20.5			19.6		19.6		19.6			18.4		18.1		18.4
		20.7		20.9		20.7			20.5		20.2		20.5			19.4		19.4		19.4			18.4		18.4		18.4
		20.7		21		20.7			20.4		20.4		20.4			19.4		19.6		19.4			18.3		18.3		18.3
		20.7		20.9		20.7			20.2		20.2		20.2			19.4		19.6		19.4			18.4		18.4		18.4
		20.7		20.9		20.7			20.2		20.2		20.2			19.5		19.5		19.5			18.2		18.2		18.2
		20.7		20.9		20.7			20.2		20.2		20.2			19.5		19.5		19.5			18.3		18.3		18.3
		20.7		20.9		20.7			20.2		20.2		20.2		Average	19.4	Average	19.5063	Average	19.3938		Average	18.3	Average	18.2125	Average	18.3063
		20.7		20.9		20.7			20.2		20.2		20.2		St. Error	0.121106	St. Error	0.118145	St. Error	0.123659		St. Error	0.121106	St. Error	0.15864	St. Error	0.123659
		20.7		20.9		20.7		Average	20.3	Average	20.2056	Average	20.3056
		20.7		20.9		20.7		St. Error	0.141421	St. Error	0.105564	St. Error	0.143372
	Average	20.71	Average	20.905	Average	20.705
	St. Error	0.102084	St. Error	0.0394034	St. Error	0.105006
	ciprofloxacin	20.7						enrafloxacin	20.3						norfloxacin	19.4						ofloxacin	18.3
		20.8							20.2							19.5							18.2
		20.6							20.4							19.3							18.4
	Average	20.7						Average	20.3						Average	19.4						Average	18.3
	St. Error	0.1						St. Error	0.1						St. Error	0.1						St. Error	0.1
		Without efflux effect
		before treatment
Tetracyclines	tetracycline	14.5	tetracycline	14.6	tetracycline	14.4		doxycicline	15.4	doxycicline	15.5	doxycicline	15.3		oxytetracycline	14.9	oxytetracycline	15	oxytetracycline	14.8
		14.3		14.7		14.3			15		15.7		15			15		15		14.6
		14.3		14.7		14.3			15.6		15.6		15.1			14.6		15		14.6
		14.7		14.7		14.3			15.4		15.4		15.1			15.2		15.2		14.6
		14.5		14.7		14.3			15.5		15.5		15.1			14.7		15.1		14.6
		14.5		14.7		14.3			15.4		15.4		15.1			14.9		15.2		14.6
		14.5		14.5		14.3			15.4		15.4		15.1			14.9		15.1		14.6
		14.7		14.7		14.3			15.4		15.4		15.4			14.9		15.1		14.9
		14.5		14.5		14.3			15.5		15.5		15.5			14.9		14.9		14.9
		14.5		14.5		14.3			15.4		15.4		15.4			14.9		14.9		14.9
		14.5		14.5		14.3			15.4		15.4		15.4			14.9		14.9		14.9
		14.5		14.5		14.2			15.4		15.4		15.4			14.9		14.9		14.9
	Average	14.5	Average	14.6083	Average	14.3			15.5		15.5		15.5			14.9		14.9		14.9
	St. Error	0.120605	St. Error	0.0996205	St. Error	0.0426401			15.4		15.6		15.4			14.9		14.9		14.9
									15.4		15.6		15.4			14.9		14.9		14.9
									15.4		15.6		15.4			14.9		14.9		14.9
									15.4		15.6		15.4			14.9		14.9		14.9
									15.4		15.6		15.4			14.9		15.1		14.9
								Average	15.4056	Average	15.5056	Average	15.3			14.9		15.2		14.9
								St. Error	0.116175	St. Error	0.0998365	St. Error	0.164496			14.9		15.1		14.9
																15		15		15
															Average	14.9	Average	15.0095	Average	14.8143
															St. Error	0.109545	St. Error	0.113599	St. Error	0.142428
	tetracycline	14.5						doxycicline	15.4
		14.6							15.5							oxytetracycline	14.9
		14.4							15.3								15
	Average	14.5						Average	15.4								14.8
	St. Error	0.1						St. Error	0.1							Average	14.9
																St. Error	0.1
		Without efflux effect
		after treatmen
Tetracyclines	tetracycline	18.2	tetracycline	18.1	tetracycline	18.3		doxycicline	19.6	doxycicline	19.5	doxycicline	19.7		oxytetracycline	18.1	oxytetracycline	18.2	oxytetracycline	18
		18		18		18.4			19.8		19.4		19.8			18		18.3		18
		18.4		18		18.4			19.6		19.6		19.7			18.2		18.2		18.2
		18.2		18		18.4			19.3		19.3		19.8			17.8		18.1		17.8
		18.2		18.2		18.4			19.4		19.4		19.8			17.8		18.2		17.8
		18.2		18.2		18.4			19.6		19.4		19.8			18.1		18.1		18.1
		17.9		17.9		18.4			19.6		19.4		19.8			18.1		18.1		18.1
		18.2		18.2		18.2			19.6		19.6		19.8			18.1		18.3		18.1
		18.3		18.3		18.3			19.6		19.4		19.8			18.1		18.3		18.1
		18.2		18.2		18.2			19.6		19.6		19.8			18.1		18.3		18.1
		18.2		18.2		18.2			19.6		19.6		19.8			18.1		18.1		18.1
		18.2		18.2		18.2			19.6		19.6		19.8			18.3		18.3		18.3
		18.2		18.2		18.2			19.6		19.6		19.6			18.3		18.3		18.3
		18.2		18.2		18.2			19.6		19.6		19.6			18.2		18.2		18.2
		18.4		18		18.4			19.6		19.6		19.6			18.2		18.2		18.2
		18.2		18		18.2			19.6		19.6		19.6			18.3		18.3		18.3
	Average	18.2	Average	18.1187	Average	18.3			19.6		19.6		19.6			18.2		18.2		18.2
	St. Error	0.121106	St. Error	0.116726	St. Error	0.0966092			19.6		19.6		19.6			18.1		18.1		18.1
									19.6		19.6		19.6			18.1		18.1		18.1
									19.6		19.6		19.6			18.1		18.1		18.1
									20		19.5		20			17.9		18.2		17.9
								Average	19.6048	Average	19.5286	Average	19.7238			18		18.3		18
								St. Error	0.12836	St. Error	0.100712	St. Error	0.113599			17.8		18.2		17.8
																18.1		18.1		18.1
	tetracycline	18.2						doxycicline	19.6							18		18.3		18
		18.1							19.5							18.2		18.2		18.2
		18.3							19.7							18.1		18.1		18.1
	Average	18.2						Average	19.6							18.1		18.1		18.1
	St. Error	0.1						St. Error	0.1							18.1		18.3		18.1
																18.2		18.2		18.2
																18.2		18.2		18.2
																18.2		18.2		18.2
																18.1		18.1		18.1
																18		18.3		18
																18.2		18.2		18.2
																18.1		18.3		18.1
															Average	18.1	Average	18.2028	Average	18.0972
															St. Error	0.126491	St. Error	0.0810154	St. Error	0.127584
																oxytetracycline	18.1
																	18.2
																	18
																Average	18.1
																St. Error	0.1
		Without efflux effect
		before treatment
Penicillinis	carbenicillin	15.2	carbenicillin	15.1	carbenicillin	15.3		ampicillin	15.4	ampicillin	15.3	ampicillin	15.5		benzylpenicillin	10.3	benzylpenicillin	10.2	benzylpenicillin	10.4		amoxicillin	14.7	amoxicillin	14.8	amoxicillin	14.6
		15		15		15.4			15.2		15.2		15.5			10.3		10.1		10.3			14.9		14.9		14.4
		15.4		15		15.4			15.2		15.2		15.5			10.5		10.1		10.5			14.5		14.9		14.5
		15.2		15.2		15.2			15.6		15.3		15.6			10.3		10.3		10.3			14.7		14.7		14.7
		15.2		15.2		15.2			15.4		15.4		15.6			10.2		10.2		10.5			14.6		14.9		14.6
		15.2		15.2		15.2			15.4		15.4		15.6			10.3		10.3		10.3			14.7		14.7		14.7
		15.2		15.2		15.2			15.4		15.4		15.4			10.4		10.3		10.5			14.8		14.8		14.8
		15.2		15.2		15.2			15.4		15.2		15.4			10.2		10.2		10.5		Average	14.7	Average	14.8143	Average	14.6143
		15.3		15		15.3			15.6		15.3		15.6			10.2		10.2		10.5		St. Error	0.129099	St. Error	0.0899735	St. Error	0.134519
		15.4		15		15.4			15.4		15.4		15.4		Average	10.3	Average	10.2111	Average	10.4222
		15		15		15.3			15.4		15.4		15.4		St. Error	0.1	St. Error	0.0781736	St. Error	0.0971825
		15.2		15.2		15.4		Average	15.4	Average	15.3182	Average	15.5
		15.2		15.2		15.4		St. Error	0.126491	St. Error	0.0873863	St. Error	0.0894427
		15.2		15.2		15.4
	Average	15.2071	Average	15.1214	Average	15.3071
	St. Error	0.114114	St. Error	0.0974961	St. Error	0.0916875
		carbenicillin	15.2						ampicillin	15.4							benzylpenicillin	10.3					amoxicillin	14.7
			15.1							15.3								10.2						14.8
			15.3							15.5								10.4						14.6
		Average	15.2						Average	15.4							Average	10.3					Average	14.7
		St. Error	0.1						St. Error	0.1							St. Error	0.1					St. Error	0.1
		Without efflux effect
		after treatmen
Penicillinis	carbenicillin	18.5	carbenicillin	18.6	carbenicillin	18.4		ampicillin	18.8	ampicillin	18.7	ampicillin	18.9		benzylpenicillin	12.1	benzylpenicillin	12	benzylpenicillin	12.2		amoxicillin	18.1	amoxicillin	18.2	amoxicillin	18
		18.3		18.8		18.3			18.7		18.7		19.1			11.9		11.9		12.3			18		18.2		18
		18.8		18.8		18.3			18.9		18.9		18.9			12.2		12.2		12.2			17.9		18.2		17.9
		18.5		18.5		18.3			19.1		18.7		19.1			11.9		11.9		12.3			18		18.2		18
		18.5		18.8		18.3			18.8		18.8		18.8			12.1		12.1		12.1			18.1		18.1		18.1
		18.5		18.8		18.3			18.8		18.8		18.8			12.3		12.3		12.3			18.1		18.1		18.1
		18.5		18.8		18.3			18.8		18.8		18.8			12.1		12.1		12.3			18.3		18.3		18.3
		18.5		18.8		18.3			19		18.5		19			12.1		12.1		12.2			18.2		18.2		18.2
		18.5		18.8		18.3			18.8		18.5		19.1			12.1		12.1		12.1			18.2		18.2		18.2
		18.5		18.5		18.3			18.8		18.8		19.1			12.1		12.1		12.1			18.1		18.3		18.1
		18.5		18.5		18.3			18.7		18.7		19.1			12.2		12.2		12.2		Average	18.1	Average	18.2	Average	18.09
		18.5		18.5		18.5			18.6		18.6		18.6			12.1		12.1		12.1		St. Error	0.11547	St. Error	0.0666667	St. Error	0.119722
		18.5		18.5		18.5			18.8		18.8		18.8		Average	12.1	Average	12.0917	Average	12.2
		18.5		18.5		18.5			18.6		18.6		18.6		St. Error	0.112815	St. Error	0.11645	St. Error	0.0852803
		18.5		18.5		18.5		Average	18.8	Average	18.7071	Average	18.9071
		18.5		18.5		18.5		St. Error	0.135873	St. Error	0.120667	St. Error	0.18172
		18.5		18.5		18.5
		18.5		18.5		18.5
		18.5		18.5		18.5
		18.5		18.5		18.5
		18.5		18.5		18.5
		18.2		18.8		18.2
		18.6		18.6		18.6
		18.7		18.7		18.7
	Average	18.5042	Average	18.6167	Average	18.4125
	St. Error	0.108264	St. Error	0.140393	St. Error	0.12619
		carbenicillin	18.5						ampicillin	18.8							benzylpenicillin	12.1					amoxicillin	18.1
			18.6							18.7								12						18.2
			18.4							18.9								12.2						18
		Average	18.5						Average	18.8							Average	12.1					Average	18.1
		St. Error	0.1						St. Error	0.1							St. Error	0.1					St. Error	0.1
		Without efflux effect
		before treatment
Cephalosporins	cefotaxime	15.9	cefotaxime	15.8	cefotaxime	16		ceftiofur	16.1	ceftiofur	16	ceftiofur	16.2
		15.9		15.9		15.9			16		16		16.3
		16		15.7		16			16.1		16.1		16.1
		16		15.6		16			16.1		16.1		16.1
		15.7		15.7		16.1			16.3		16.3		16.3
		15.9		15.9		15.9			16		16		16.3
		16.1		16.1		16.1			16.2		16.2		16.2
		16		15.6		16			15.9		15.9		16.3
		15.9		15.9		16.1			16.2		16.2		16.2
		15.9		15.9		15.9		Average	16.1	Average	16.0889	Average	16.2222
		15.7		15.7		16.1		St. Error	0.122474	St. Error	0.12693	St. Error	0.0833333
	Average	15.9091	Average	15.8	Average	16.0091
	St. Error	0.122103	St. Error	0.154919	St. Error	0.0831209
		cefotaxime	15.9						ceftiofur	16.1
			15.8							16
			16							16.2
		Average	15.9						Average	16.1
		St. Error	0.1						St. Error	0.1
		Without efflux effect
		after treatmen
Cephalosporins	cefotaxime	19.7	cefotaxime	19.6	cefotaxime	19.8		ceftiofur	18.8	ceftiofur	18.7	ceftiofur	18.9
		20		19.5		20			18.7		18.7		18.7
		19.5		19.5		19.9			18.7		18.7		18.7
		19.7		19.7		19.9			19		18.6		19
		19.7		19.7		19.9			19		18.6		19
		19.7		19.7		19.9			18.9		18.6		18.9
		19.7		19.7		19.9			18.9		18.9		18.9
		19.7		19.7		19.9			18.9		18.9		18.9
		19.7		19.7		19.7			18.9		18.7		18.9
		19.7		19.5		19.7			19		18.7		19
		19.7		19.5		19.7			19		18.7		19
		19.7		19.7		19.7			19		18.6		19
		19.7		19.7		19.7		Average	18.9	Average	18.7	Average	18.9083
		19.7		19.7		19.7		St. Error	0.112815	St. Error	0.104447	St. Error	0.108362
		19.7		19.5		19.7
		19.9		19.5		19.9
	Average	19.7187	Average	19.6187	Average	19.8125
	St. Error	0.104682	St. Error	0.0981071	St. Error	0.108781
		cefotaxime	19.7						ceftiofur	18.8
			19.6							18.7
			19.8							18.9
		Average	19.7						Average	18.8
		St. Error	0.1						St. Error	0.1
		Without efflux effect
		before treatment
Macrolides	tylosyn	15.1	tylosyn	15	tylosyn	15.2		erythromycin	LOS	erythromycin	LOS	erythromycin	LOS
		14.9		14.9		15.3
		15.2		15.2		15.2		erythromycin	LOS
		15.1		15.1		15.1
		15		15		15.3
		15.2		15.2		15.2
		15.2		15.2		15.2
	Average	15.1	Average	15.0857	Average	15.2143
	St. Error	0.11547	St. Error	0.121499	St. Error	0.0690066
		tylosyn	15.1
			15
			15.2
		Average	15.1
		St. Error	0.1
		Without efflux effect
		after treatmen
Macrolides	tylosyn	11.8	tylosyn	11.7	tylosyn	11.9		erythromycin	12.4	erythromycin	12.5	erythromycin	12.3
		12.2		11.6		11.9			12.5		12.5		12.2
		11.7		11.7		12.1			12.2		12.5		12.2
		11.7		11.7		12.1			12.5		12.5		12.5
		11.9		11.7		11.9		Average	12.4	Average	12.5	Average	12.3
		11.8		11.8		11.8		St. Error	0.141421	St. Error	0	St. Error	0.141421
		11.8		11.8		11.8
		11.7		11.7		12.1
		11.8		11.8		11.8
		11.6		11.6		12.1
		11.8		11.8		11.8
		11.8		11.8		11.8
	Average	11.8	Average	11.725	Average	11.925
	St. Error	0.14771	St. Error	0.0753778	St. Error	0.13568
		tylosyn	11.8						erythromycin	12.4
			11.7							12.5
			11.9							12.3
		Average	11.8						Average	12.4
		St. Error	0.1						St. Error	0.1
		Without efflux effect
		before treatment
Other groups	linkomycin	LOS	linkomycin	LOS	linkomycin	LOS		polimyxin	13.9	polimyxin	13.8	polimyxin	14		rifampicin	14.8	rifampicin	14.9	rifampicin	14.7		chloramphenicol	15.7	chloramphenicol	15.6	chloramphenicol	15.8
									14.2		13.6		14.2			14.6		14.9		14.6			15.9		15.5		15.9
	linkomycin	LOS							13.9		13.6		14.1			15		15		14.6			15.7		15.7		15.9
									13.7		13.7		14.1			14.8		15.1		14.6			15.7		15.7		15.7
									13.9		13.9		14.1			14.8		15.1		14.7			15.5		15.5		15.9
									13.9		13.9		14.1			14.8		14.8		14.8			15.7		15.7		15.7
									13.9		13.9		13.9			14.8		14.8		14.8			15.7		15.7		15.7
									13.9		13.9		13.9			14.8		14.8		14.8		Average	15.7	Average	15.6286	Average	15.8
									13.9		13.9		13.9		Average	14.8	Average	14.925	Average	14.7		St. Error	0.11547	St. Error	0.095119	St. Error	0.1
									13.9		13.9		13.9		St. Error	0.106904	St. Error	0.128174	St. Error	0.092582
									13.9		13.9		13.9
								Average	13.9091	Average	13.8182	Average	14.0091
								St. Error	0.113618	St. Error	0.125045	St. Error	0.113618
								polimyxin	13.9							rifampicin	14.8						chloramphenicol	15.7
									13.8								14.9							15.6
									14								14.7							15.8
								Average	13.9							Average	14.8						Average	15.7
								St. Error	0.1							St. Error	0.1						St. Error	0.1
		Without efflux effect
		after treatmen
Other groups	linkomycin	11.7	linkomycin	11.6	linkomycin	11.8		polimyxin	17.9	polimyxin	18	polimyxin	17.8		rifampicin	17.6	rifampicin	17.5	rifampicin	17.7		chloramphenicol	17.9	chloramphenicol	18	chloramphenicol	17.8
		11.8		11.5		11.8			18		18.1		17.7			17.5		17.5		17.6			18.3		18.3		17.8
		11.8		11.7		11.8			18		18.1		17.7			17.5		17.5		17.5			17.9		17.9		17.8
		11.6		11.6		11.9			17.6		18.1		17.6			17.7		17.4		17.7			17.9		17.9		17.8
	Average	11.725	Average	11.6	Average	11.825			18		18.1		18			17.7		17.4		17.7			17.9		17.9		17.8
	St. Error	0.0957427	St. Error	0.0816497	St. Error	0.05			18.1		18.1		17.7			17.8		17.8		17.8			17.9		17.9		17.9
									17.9		18.1		17.9			17.8		17.8		17.8			17.8		18.1		17.8
									17.9		18.2		17.9			17.6		17.6		17.6			17.8		18.1		17.8
									17.9		17.9		17.9			17.5		17.5		17.9			17.8		18.1		17.8
									17.9		17.9		17.9			17.7		17.4		17.7			17.9		18		17.9
	linkomycin	11.7							17.9		17.9		17.9			17.6		17.4		17.6			17.8		18.1		17.8
		11.6							17.9		17.9		17.9			17.6		17.4		17.6		Average	17.9	Average	18.0273	Average	17.8182
		11.8							17.9		17.9		17.9			17.5		17.5		17.9		St. Error	0.141421	St. Error	0.127208	St. Error	0.040452
	Average	11.7							17.9		17.9		17.9		Average	17.6231	Average	17.5154	Average	17.7
	St. Error	0.1							17.9		17.9		17.9		St. Error	0.109193	St. Error	0.140512	St. Error	0.122474
									17.9		17.9		17.9
									18		18		18
									18.1		18.1		18.1
								Average	17.9278	Average	18.0056	Average	17.8667
								St. Error	0.107406	St. Error	0.105564	St. Error	0.123669
								polimyxin	17.9						rifampicin	17.6						chloramphenicol	17.9
									18							17.5							18
									17.8							17.7							17.8
								Average	17.9						Average	17.6						Average	17.9
								St. Error	0.1						St. Error	0.1						St. Error	0.1
