# Supplementary material for: AgNPs treatment reduces time recovery and increases bacterial sensitivity to antibiotics in cow´s purulent catarrhal endometritis. A translational study
Source: PLoS One. 2025 Oct 29;20(10):e0335305. doi: 10.1371/journal.pone.0335305 (PMC12571309; doi:10.1371/journal.pone.0335305)
Supplement: S2 Data — (ZIP) [file pone.0335305.s008.zip › Original_Enrocide.xlsx]

## Sheet: Лист1
Enrocide				before treatment		With an efflux effect
Aminoglycosides	amikacin	15.2	amikacin	15.1	amikacin	15.3		neomycin	14.7	neomycin	14.6	neomycin	14.8		tobramycin	16.5	tobramycin	16.6	tobramycin	16.4		streptomycin	18.2	streptomycin	18.3	streptomycin	18.1		gentamicin	16.2	gentamicin	16.1	gentamicin	16.3
		15.2		15.2		15.2			14.8		14.6		14.9			16.7		16.7		16.4			18.2		18.2		18.2			16.2		16.2		16.2
		15.4		15		15.4			14.7		14.7		14.7			16.1		16.5		16.5			18.4		18.4		17.9			16.2		16.2		16.4
		15.2		15.2		15.3			14.6		14.6		15			16.5		17		16.2			18.5		18.5		18			16.4		16.2		16.2
		15		15		15.4			15		14.3		14.6			16.6		16.6		16.6			18.2		18.2		18			16.2		16.2		16.4
		15.2		15.2		15.2			14.7		14.7		14.7			16.5		16.9		16.4			18.2		18.2		18.2			16.2		16.2		16.2
		15.2		15.2		15.4			14.7		14.6		14.9			16.5		16.5		16.5			18.3		18.3		18.3			16.2		16.2		16.2
		15.3		15		15.3			14.7		14.6		14.9			16.5		16.5		16.2			18.4		18.4		18			16.2		16.2		16.4
		15.3		15.3		15.3			14.7		14.7		14.7			16.5		16.5		16.5		Average	18.3	Average	18.3125	Average	18.0875			16.2		16.2		16.3
		15		15		15.3		Average	14.7333	Average	14.6	Average	14.8			16.5		16.5		16.5		St. Error	0.119523	St. Error	0.112599	St. Error	0.13562			15.9		15.9		16.4
		15.2		15.2		15.2		St. Error	0.111803	St. Error	0.122474	St. Error	0.132288			16.5		16.5		16.5										16.2		16.2		16.2
	Average	15.2	Average	15.1273	Average	15.3										16.7		16.7		16.4										16.3		16.1		16.4
	St. Error	0.118322	St. Error	0.110371	St. Error	0.0774597										16.5		16.5		16.5			streptomycin	18.2					Average	16.2	Average	16.1583	Average	16.3
																16.5		16.5		16.5				18.3					St. Error	0.112815	St. Error	0.0900337	St. Error	0.0953463
			amikacin	15.2					neomycin	14.7						16.5		16.5		16.2				18.1
				15.1						14.6					Average	16.5067	Average	16.6	Average	16.42			Average	18.2						gentamicin	16.2
				15.3						14.8					St. Error	0.133452	St. Error	0.160357	St. Error	0.126491			St. Error	0.1							16.1
			Average	15.2					Average	14.7																					16.3
			St. Error	0.1					St. Error	0.1						tobramycin	16.5													Average	16.2
																	16.6													St. Error	0.1
																	16.4
																Average	16.5
																St. Error	0.1
Enrocide					With an efflux effect
Aminoglycosides				after treatmen
	amikacin	12.3	amikacin	12.2	amikacin	12.4		neomycin	12.8	neomycin	12.9	neomycin	12.7		tobramycin	14.4	tobramycin	14.4	tobramycin	14.5		streptomycin	15.1	streptomycin	15.2	streptomycin	15		gentamicin	14.3	gentamicin	14.4	gentamicin	14.2
																14.6		14.6		14.6			15		15.2		15
		amikacin	12.3					neomycin	12.8							14.4		14.4		14.4			15.3		15.3		15		gentamicin	14.3
			12.2						12.9							14.4		14.4		14.4			15.1		15.1		14.8			14.4
			12.4						12.7							14.2		14.2		14.6			15.1		15.1		15			14.2
		Average	12.3					Average	12.8						Average	14.4	Average	14.4	Average	14.5			15		15.3		15		Average	14.3
		St. Error	0.1					St. Error	0.1						St. Error	0.141421	St. Error	0.141421	St. Error	0.1			15.2		15.2		14.9		St. Error	0.1
																							15.1		15.4		15
																tobramycin	14.4						15.2		15.2		15.2
																	14.3						15.1		15.3		15
																	14.5						15.2		15.2		15.2
																Average	14.4						15		15.3		15
																St. Error	0.1						15.1		15.1		15.1
																							15.1		15.3		15.3
																							15.2		15.2		15.2
																							15		15.3		15.3
																							15.2		15.2		15.2
																							14.8		14.8		14.8
																							15.1		15.1		15.1
																						Average	15.1	Average	15.2	Average	15.0579
																						St. Error	0.110554	St. Error	0.129099	St. Error	0.146499
																							streptomycin	15.1
																								15.2
																								15
																							Average	15.1
																							St. Error	0.1
		With an efflux effect
		before treatment
Fluoroquinolones	ciprofloxacin	17	ciprofloxacin	17.2	ciprofloxacin	17.1		enrafloxacin	20.9	enrafloxacin	20.8	enrafloxacin	21		norfloxacin	16.4	norfloxacin	16.3	norfloxacin	16.5		ofloxacin	12.4	ofloxacin	12.5	ofloxacin	12.3
		17.3		17.3		17			20.7		20.7		21.2			16.2		16.2		16.6			12		12.6		12.1
		17		17.2		17.2			20.5		20.9		21			16.2		16.2		16.6			12.4		12.4		12.4
		17		17.2		17.1			20.7		20.9		21.3			16.4		16.4		16.4			12.3		12.6		12.1
		17		17.3		17.1			20.7		20.7		21			16.4		16.1		16.5			12.3		12.6		12.3
		17.3		17.3		17			20.6		20.6		21			16.4		16.4		16.4			12.3		12.3		12.3
		17.1		17.1		17.1			20.8		20.8		20.8			16.4		16.4		16.4			12.3		12.6		12.6
		17.1		17.1		17.1			20.7		20.9		20.9			16.6		16.3		16.6			12.3		12.6		12.1
		17		17.1		17.1			20.7		20.9		20.9			16.4		16.4		16.4			12.3		12.4		12.4
		17.2		17.2		17.2			20.7		20.9		21			16.4		16.1		16.6			12.4		12.4		12.4
	Average	17.1	Average	17.2	Average	17.1			20.8		20.8		21			16.4		16.4		16.4		Average	12.3	Average	12.5	Average	12.3
	St. Error	0.124722	St. Error	0.0816497	St. Error	0.0666667			20.8		20.8		20.9			16.4		16.1		16.6		St. Error	0.11547	St. Error	0.11547	St. Error	0.163299
								Average	20.7167	Average	20.8083	Average	21			16.4		16.4		16.4
		ciprofloxacin	17					St. Error	0.102986	St. Error	0.0996205	St. Error	0.13484			16.6		16.6		16.6
			17.2												Average	16.4	Average	16.3071	Average	16.5
			17.1						enrafloxacin	20.9					St. Error	0.11094	St. Error	0.149174	St. Error	0.0960769
		Average	17.1							20.8														ofloxacin	12.4
		St. Error	0.1							21						norfloxacin	16.4								12.5
									Average	20.9							16.3								12.3
									St. Error	0.1							16.5							Average	12.4
																Average	16.4							St. Error	0.1
																St. Error	0.1
			With an efflux effect
		after treatmen
Fluoroquinolones	ciprofloxacin	17.9	ciprofloxacin	18	ciprofloxacin	17.8		enrafloxacin	16.3	enrafloxacin	16.2	enrafloxacin	16.4		norfloxacin	15.3	norfloxacin	15.4	norfloxacin	15.2		ofloxacin	12.9	ofloxacin	13	ofloxacin	12.8
									16.5		16.5		16.5			15.1		15.6		15.1
	ciprofloxacin	17.9							16.2		16.2		16.5			15.3		15.3		15.3			ofloxacin	12.9
		18							16.3		16.3		16.3			15		15.6		15.1				13
		17.8							16.3		16		16.5			15.4		15.4		15.1				12.8
	Average	17.9							16.3		16		16.5			15.3		15.3		15.3			Average	12.9
	St. Error	0.1							16.3		16.3		16.3			15.3		15.3		15.3			St. Error	0.1
									16.6		16		16.6			15.3		15.3		15.3
									16.1		16.1		16.5			15.4		15.4		15.4
									16.3		16.3		16.3			15.3		15.6		15.1
									16.3		16.3		16.5			15.5		15.5		15.5
									16.3		16		16.4			15.3		15.3		15.3
									16.3		16.3		16.3			15.2		15.4		15.1
									16.3		16.3		16.3			15.3		15.3		15.3
									16.3		16.3		16.3			15.5		15.5		15.1
									16.2		16.2		16.2			15.3		15.3		15.3
								Average	16.3063	Average	16.2063	Average	16.4			15.3		15.3		15
								St. Error	0.112361	St. Error	0.148183	St. Error	0.11547			15.3		15.6		15.1
																15.4		15.4		15.1
								enrafloxacin	16.3							15.2		15.2		15.2
									16.2						Average	15.3	Average	15.4	Average	15.21
									16.4						St. Error	0.11698	St. Error	0.125656	St. Error	0.129371
								Average	16.3
								St. Error	0.1						norfloxacin	15.3
																15.4
																15.2
															Average	15.3
															St. Error	0.1
			With an efflux effect
			before treatment
Tetracyclines	tetracycline	16.8	tetracycline	16.9	tetracycline	16.7		doxycicline	17.5	doxycicline	17.4	doxycicline	17.6		oxytetracycline	16.8	oxytetracycline	16.9	oxytetracycline	16.7
		16.8		16.8		16.8			17.4		17.4		17.4			16.8		17.1		16.7
		17		17		16.5			17.3		17.3		17.7			16.8		16.8		16.7
		16.5		17		16.5			17.6		17.2		17.7			16.5		17		16.7
		16.8		16.8		16.8			17.5		17.5		17.5			16.9		16.9		16.7
		16.8		16.8		16.8			17.5		17.5		17.5			16.8		16.8		16.8
		16.8		17.1		16.5			17.7		17.2		17.7			16.8		16.8		16.8
		16.8		16.8		16.8			17.5		17.5		17.7			17		17		16.7
		16.8		17		16.5			17.5		17.5		17.5			16.8		16.8		16.8
		16.8		17.1		16.7			17.5		17.5		17.7			16.8		16.8		16.5
		16.8		17		16.7			17.5		17.5		17.7			16.8		17.1		16.7
		16.8		16.8		16.8		Average	17.5	Average	17.4091	Average	17.6091			16.8		16.8		16.8
		16.8		17		16.7		St. Error	0.1	St. Error	0.122103	St. Error	0.113618			16.8		16.8		16.8
		16.9		16.9		16.9										16.8		17.1		16.6
		16.8		16.8		16.8										16.8		16.8		16.5
	Average	16.8	Average	16.92	Average	16.7										16.9		16.9		16.9
	St. Error	0.1	St. Error	0.114642	St. Error	0.136277									Average	16.8063	Average	16.9	Average	16.7125
															St. Error	0.0997914	St. Error	0.121106	St. Error	0.108781
		tetracycline	16.8						doxycicline	17.5
			16.9							17.4						oxytetracycline	16.8
			16.7							17.6							16.9
		Average	16.8						Average	17.5							16.7
		St. Error	0.1						St. Error	0.1						Average	16.8
																St. Error	0.1
			With an efflux effect
			after treatmen
Tetracyclines	tetracycline	15	tetracycline	15.1	tetracycline	14.9		doxycicline	14.7	doxycicline	14.8	doxycicline	14.6		oxytetracycline	14.5	oxytetracycline	14.4	oxytetracycline	14.6
		14.8		15		15			15		15		14.5			14.3		14.3		14.8
		15		15		14.7			14.6		14.8		14.8			14.3		14.3		14.3
		15.1		15.1		14.8			14.7		15		14.5			14.5		14.5		14.5
		15.1		15.1		15.1			14.5		14.5		14.5			14.5		14.5		14.5
		15		15		15			14.7		14.9		14.4			14.8		14.2		14.8
		15		15		15			14.7		14.7		14.7			14.5		14.2		14.8
		15		15.4		14.8			14.7		14.7		14.7			14.5		14.5		14.5
		15		15		15			14.6		14.9		14.4			14.5		14.5		14.5
		15		15		15			14.7		14.7		14.7			14.5		14.5		14.5
		15		15.4		14.8			14.7		14.9		14.5			14.5		14.1		14.7
		14.7		15.3		14.7			14.7		14.7		14.7			14.5		14.5		14.5
		15.2		15.2		14.7			14.7		15		14.5			14.5		14.5		14.5
		15		15		15			14.7		14.7		14.7			14.5		14.5		14.5
		15		15		15			14.7		15		14.7			14.5		14.5		14.5
		15		15.2		14.7			14.7		14.7		14.7			14.5		14.5		14.8
		15		15.2		14.7			14.7		14.7		14.7			14.5		14.5		14.8
		15		15		15			15		15		14.5			14.5		14.5		14.8
		15		15		15			14.6		14.6		14.6			14.7		14.2		14.5
		15.2		15.2		15.2		Average	14.7053	Average	14.8053	Average	14.6			14.7		14.2		14.7
		15		15		15		St. Error	0.117727	St. Error	0.154466	St. Error	0.120185			14.5		14.5		14.5
	Average	15.0048	Average	15.1048	Average	14.9095										14.3		14.3		14.7
	St. Error	0.107127	St. Error	0.135927	St. Error	0.151343										14.5		14.5		14.5
																14.5		14.5		14.5
		tetracycline	15					doxycicline	14.7							14.5		14.5		14.5
			15.1						14.8							14.5		14.2		14.8
			14.9						14.6							14.5		14.5		14.8
		Average	15					Average	14.7						Average	14.5037	Average	14.4037	Average	14.6074
		St. Error	0.1					St. Error	0.1						St. Error	0.105544	St. Error	0.137229	St. Error	0.149167
															oxytetracycline	14.5
																14.4
																14.6
															Average	14.5
															St. Error	0.1
		With an efflux effect
		before treatment
Penicillinis	carbenicillin	16.1	carbenicillin	16	carbenicillin	16.2		ampicillin	16.5	ampicillin	16.6	ampicillin	16.4		benzylpenicillin	11.8	benzylpenicillin	11.7	benzylpenicillin	11.9		amoxicillin	16.7	amoxicillin	16.8	amoxicillin	16.6
		16		16		16.4			16.5		16.7		16.3			12.1		11.7		12			16.4		17		16.5
		16		16		16.2			16.5		16.5		16.3			11.8		11.8		11.8			16.4		17		16.5
		16.2		16.2		16.2			16.3		16.6		16.3			11.9		11.7		12.1			16.5		16.8		16.5
		16.4		16		16.2			16.6		16.6		16.6			11.8		11.8		11.8			16.2		16.9		16.5
		16.1		16.1		16.1			16.6		16.6		16.6			11.8		11.8		12			16.4		16.8		16.8
		16.1		16.1		16.1			16.5		16.7		16.3			11.8		11.8		11.8			16.4		16.8		16.6
		16.1		16.1		16.3			16.7		16.7		16.3			11.8		11.6		12			16.4		16.7		16.7
		16.2		16.2		16.2			16.5		16.5		16.5			11.8		11.8		11.8			16.4		16.7		16.7
		16		16		16.3		Average	16.5222	Average	16.6111	Average	16.4			11.8		11.6		11.9			16.5		16.9		16.6
		16		16		16.2		St. Error	0.109291	St. Error	0.0781736	St. Error	0.132288			11.9		11.7		12			16.4		16.7		16.7
		16.1		16.1		16.1										11.6		11.6		12			16.4		16.9		16.6
	Average	16.1083	Average	16.0667	Average	16.2083									Average	11.825	Average	11.7167	Average	11.925			16.4		16.7		16.7
	St. Error	0.11645	St. Error	0.0778499	St. Error	0.0900337									St. Error	0.113818	St. Error	0.0834847	St. Error	0.105529			16.4		16.8		16.6
																							16.2		16.8		16.8
																							16.4		16.8		16.6
																						Average	16.4062	Average	16.8187	Average	16.625
																						St. Error	0.112361	St. Error	0.0981071	St. Error	0.1
		carbenicillin	16.1						ampicillin	16.5						benzylpenicillin	11.8					amoxicillin	16.7
			16							16.6							11.7						16.8
			16.2							16.4							11.9						16.6
		Average	16.1						Average	16.5						Average	11.8					Average	16.7
		St. Error	0.1						St. Error	0.1						St. Error	0.1					St. Error	0.1
		With an efflux effect
		after treatmen
Penicillinis	carbenicillin	11.9	carbenicillin	11.8	carbenicillin	12		ampicillin	13.2	ampicillin	13.3	ampicillin	13.1		benzylpenicillin	10.5	benzylpenicillin	10.4	benzylpenicillin	10.6		amoxicillin	11.7	amoxicillin	11.8	amoxicillin	11.6
		12.2		11.7		12.2			13		13.3		13.1			10.6		10.4		10.5			11.9		12		11.5
		11.7		11.7		12			13.3		13.3		13.1			10.5		10.5		10.5			11.9		11.9		11.5
		11.9		11.6		12			13.2		13.2		13.2			10.2		10.2		10.8			11.6		11.9		11.6
		11.9		11.7		12.3			13.2		13.4		13			10.5		10.2		10.8			11.6		11.9		11.6
		11.9		11.9		11.9			13.2		13.4		13			10.5		10.4		10.7			11.8		11.8		11.4
		11.9		11.9		11.9			13.2		13.2		13.2			10.5		10.5		10.5			11.7		11.7		11.7
		11.9		11.9		12.1			13.2		13.4		13			10.5		10.5		10.5			11.7		11.7		11.7
		11.9		11.9		11.9			13.4		13.4		13			10.5		10.5		10.5			11.7		11.7		11.7
		11.9		11.7		12			13.3		13.3		13.3			10.5		10.5		10.5			11.7		11.7		11.7
		11.9		11.9		11.9			13		13.4		13.1			10.5		10.5		10.5			11.7		11.7		11.4
		11.8		11.8		12			13.2		13.2		13.2			10.5		10.5		10.5			11.7		11.7		11.7
		11.9		11.8		11.8			13.2		13.2		13			10.8		10.4		10.8			11.7		11.9		11.4
		11.9		11.7		12			13.2		13.2		13.2			10.5		10.2		10.6			11.7		11.7		11.5
		11.9		11.9		11.9		Average	13.2	Average	13.3	Average	13.1071			10.5		10.2		10.8			11.7		11.7		11.7
		11.7		11.7		12		St. Error	0.103775	St. Error	0.0877058	St. Error	0.0997249			10.5		10.5		10.5			11.7		11.9		11.4
		12.2		12.2		12.2									Average	10.5062	Average	10.4	Average	10.6			11.7		11.7		11.7
	Average	11.9059	Average	11.8118	Average	12.0059									St. Error	0.112361	St. Error	0.126491	St. Error	0.131656			12		12		12
	St. Error	0.129762	St. Error	0.1409	St. Error	0.129762																Average	11.7333	Average	11.8	Average	11.6
																						St. Error	0.102899	St. Error	0.113759	St. Error	0.157181
	carbenicillin	11.9						ampicillin	13.2						benzylpenicillin	10.5						amoxicillin	11.7
		11.8							13.3							10.4							11.8
		12							13.1							10.6							11.6
	Average	11.9						Average	13.2						Average	10.5						Average	11.7
	St. Error	0.1						St. Error	0.1						St. Error	0.1						St. Error	0.1
		With an efflux effect
		before treatment
Cephalosporins	cefotaxime	17.4	cefotaxime	17.3	cefotaxime	17.5		ceftiofur	17.6	ceftiofur	17.7	ceftiofur	17.5
		17.7		17.3		17.7			17.6		17.6		17.6
		17.4		17.4		17.7			17.6		17.6		17.6
		17.2		17.2		17.6			17.8		17.8		17.4
		17.4		17.3		17.6			17.4		17.9		17.4
		17.4		17		17.7			17.6		17.7		17.5
		17.4		17.4		17.7			17.6		17.6		17.6
		17.4		17.4		17.6		Average	17.6	Average	17.7	Average	17.5143
		17.4		17.4		17.4		St. Error	0.11547	St. Error	0.11547	St. Error	0.0899735
		17.4		17.2		17.7
		17.4		17.4		17.7
		17.4		17.4		17.4
	Average	17.4083	Average	17.3083	Average	17.6083
	St. Error	0.108362	St. Error	0.124011	St. Error	0.11645
		cefotaxime	17.4					ceftiofur	17.6
			17.3						17.7
			17.5						17.5
		Average	17.4					Average	17.6
		St. Error	0.1					St. Error	0.1
		With an efflux effect
		after treatmen
Cephalosporins	cefotaxime	14.6	cefotaxime	14.5	cefotaxime	14.7		ceftiofur	13.1	ceftiofur	13	ceftiofur	13.2
		14.8		14.6		14.6			12.8		12.8		13.4
		14.4		14.4		14.9			13		13		13.3
		14.6		14.2		14.9			13.2		12.9		12.9
		14.6		14.6		14.6			13.1		13.1		13.1
		14.6		14.6		14.6			13.1		13.1		13.1
		14.6		14.2		14.8			13.1		13		13.3
		14.4		14.4		14.8			13.1		13.1		13.1
		14.6		14.6		14.6			13.1		13.1		13.1
		14.6		14.6		14.9			13.1		13.1		13.3
		14.6		14.6		14.9			13.1		13		13.3
		14.6		14.4		14.8			13.1		13.1		13.1
		14.6		14.6		14.6			13.4		13.2		13.2
		14.6		14.6		14.8			13.1		13		13.4
		14.6		14.6		14.8			13.1		13.1		13.1
		14.6		14.6		14.6			13.1		13		13.4
		14.6		14.6		14.6			13.1		13.1		13.1
		14.6		14.6		14.6		Average	13.1	Average	13.0412	Average	13.2
		14.9		14.2		14.2		St. Error	0.111803	St. Error	0.0939336	St. Error	0.141421
	Average	14.6053	Average	14.5	Average	14.7
	St. Error	0.107877	St. Error	0.152753	St. Error	0.173205
		cefotaxime	14.6					ceftiofur	13.1
			14.5						13
			14.7						13.2
		Average	14.6					Average	13.1
		St. Error	0.1					St. Error	0.1
		With an efflux effect
		before treatment
Macrolides	tylosyn	15.2	tylosyn	15.1	tylosyn	15.3		erythromycin	LOS	erythromycin	LOS	erythromycin	LOS
		15.4		15		15.5
		15.2		15.2		15.5
		15.2		15.2		15.2
		14.9		14.9		15.4			erythromycin	LOS
		15.3		15		15.5
		15.2		15.2		15.2
		15.2		15.2		15.2
		15.2		15		15
		15.2		15.2		15.2
	Average	15.2	Average	15.1	Average	15.3
	St. Error	0.124722	St. Error	0.11547	St. Error	0.169967
		tylosyn	15.2
			15.1
			15.3
		Average	15.2
		St. Error	0.1
		With an efflux effect
		after treatmen
Macrolides	tylosyn	13.8	tylosyn	13.8	tylosyn	13.7		erythromycin	LOS	erythromycin	LOS	erythromycin	LOS
		tylosyn	13.8
			13.9
			13.7						erythromycin	LOS
		Average	13.8
		St. Error	0.1
		Without efflux effect
		before treatment
Enrocide
Aminoglycosides	amikacin	14.2	amikacin	14.3	amikacin	14.1		neomycin	14.4	neomycin	14.5	neomycin	14.3		tobramycin	15.7	tobramycin	15.8	tobramycin	15.6		streptomycin	15.9	streptomycin	16	streptomycin	15.8		gentamicin	15.4	gentamicin	15.3	gentamicin	15.5
		13.9		14.4		14			14.4		14.4		14.4			15.7		15.7		15.7			16		16		15.6			15.4		15.1		15.6
		14.4		14.4		14			14.4		14.6		14.1			15.7		15.9		15.5			15.9		16.2		15.6			15.5		15.1		15.6
		14.2		14.2		14.2			14		14.6		14.1			15.7		15.7		15.7			15.9		15.9		15.6			15.1		15.5		15.5
		14.2		14.2		14.2			14.5		14.5		14.1			15.4		15.9		15.9			15.7		16.2		15.6			15.5		15.1		15.6
		14.2		14.4		14			14.4		14.4		14.4			16		16		15.5			16		16		15.8			15.5		15.5		15.5
		14.2		14.2		14.2			14.4		14.4		14.4			15.7		15.7		15.7			16		16		15.8			15.5		15.4		15.4
		14.2		14.2		14.2			14.4		14.7		14.2			15.7		15.7		15.7			15.9		16.2		15.8			15.4		15.4		15.4
		14.2		14.4		14			14.5		14.5		14.5			15.7		15.9		15.5			16.1		16.1		15.9			15.4		15.4		15.5
		14.2		14.2		14.2			14.4		14.6		14.6			15.7		15.7		15.7			16.2		16.2		15.7			15.4		15.2		15.4
		14.3		14.3		14.3			14.4		14.4		14.4			15.7		15.9		15.5			15.9		15.9		15.9		Average	15.41	Average	15.3	Average	15.5
		14.2		14.4		14			14.4		14.6		14.2			15.7		15.7		15.7			15.9		15.9		16		St. Error	0.119722	St. Error	0.163299	St. Error	0.0816497
	Average	14.2	Average	14.3	Average	14.1167			14.4		14.6		14.2			15.7		15.9		15.5			15.9		15.9		15.9
	St. Error	0.112815	St. Error	0.0953463	St. Error	0.111464			14.4		14.4		14.4			15.7		15.7		15.5			15.9		16.2		16.2
									14.6		14.6		14.2		Average	15.7	Average	15.8	Average	15.6214			15.9		15.9		15.9
									14.4		14.4		14.4		St. Error	0.11767	St. Error	0.11094	St. Error	0.125137			15.9		15.9		15.6		gentamicin	15.4
	amikacin	14.2							14.4		14.4		14.4										15.9		15.9		16			15.3
		14.3						Average	14.4	Average	14.5059	Average	14.3118										15.9		16.2		15.6			15.5
		14.1						St. Error	0.11726	St. Error	0.102899	St. Error	0.149509		tobramycin	15.7							15.9		15.9		15.9		Average	15.4
	Average	14.2														15.8						Average	15.9316	Average	16.0263	Average	15.8		St. Error	0.1
	St. Error	0.1							neomycin	14.4						15.6						St. Error	0.100292	St. Error	0.132674	St. Error	0.173205
										14.5					Average	15.7
										14.3					St. Error	0.1						streptomycin	15.9
									Average	14.4													16
									St. Error	0.1													15.8
			Without efflux effect																			Average	15.9
			after treatmen																			St. Error	0.1
Aminoglycosides	amikacin	11.6	amikacin	11.7	amikacin	11.5		neomycin	12.1	neomycin	12	neomycin	12.2		tobramycin	12.1	tobramycin	12.2	tobramycin	12		streptomycin	13.8	streptomycin	13.9	streptomycin	13.7		gentamicin	12.7	gentamicin	12.6	gentamicin	12.8
		11.6		11.7		11.4			12.1		12.1		12.2			12.1		12.1		11.9			13.6		14		14			12.4		12.4		12.9
		11.4		11.9		11.4			12.1		12		12.4			12.1		12.3		11.9			13.8		13.8		13.8			12.7		12.7		12.9
		11.8		11.8		11.5			12.1		12.1		12.1			12.1		12.1		11.9			14		14		13.6			12.9		12.5		12.9
		11.6		11.6		11.6			11.8		11.8		12.1			12.1		12.1		12.1			13.8		14		13.7			12.7		12.7		12.7
		11.6		11.6		11.6			12.3		12.2		12.2			11.8		12.3		12			13.8		13.8		13.8			12.8		12.5		12.8
		11.6		11.8		11.5			12.2		11.8		12.2			12.3		12.3		12			13.8		13.8		13.6			12.7		12.7		12.7
		11.6		11.6		11.5			12.1		12.1		12.1			12.2		12.2		12.2			13.8		13.9		13.6			12.7		12.6		12.8
		11.6		11.6		11.6			12.1		11.8		12.3			12.1		12.3		12			13.8		13.8		13.8			12.7		12.7		12.8
	Average	11.6	Average	11.7	Average	11.5111			12.1		12.1		12.3			12.1		12.1		12			14		14		13.6			12.7		12.6		12.8
	St. Error	0.1	St. Error	0.111803	St. Error	0.0781736		Average	12.1	Average	12	Average	12.21			12.1		12.3		12			14		14		13.6		Average	12.7	Average	12.6	Average	12.81
								St. Error	0.124722	St. Error	0.149071	St. Error	0.0994429		Average	12.1	Average	12.2091	Average	12			13.8		13.8		13.8		St. Error	0.118322	St. Error	0.1	St. Error	0.0737865
															St. Error	0.118322	St. Error	0.094388	St. Error	0.0894427			13.8		14		13.6
		amikacin	11.6					neomycin	12.1														13.8		13.8		13.8
			11.7						12						tobramycin	12.1							13.8		14		13.5
			11.5						12.2							12.2							13.8		13.8		13.8
		Average	11.6					Average	12.1							12						Average	13.825	Average	13.9	Average	13.7063
		St. Error	0.1					St. Error	0.1						Average	12.1						St. Error	0.1	St. Error	0.0966092	St. Error	0.128938
															St. Error	0.1
																						streptomycin	13.8							gentamicin	12.7
																							13.9								12.6
																							13.7								12.8
																						Average	13.8							Average	12.7
																						St. Error	0.1							St. Error	0.1
		Without efflux effect
		before treatment
Fluoroquinolones	ciprofloxacin	16.8	ciprofloxacin	16.9	ciprofloxacin	17		enrafloxacin	16.1	enrafloxacin	16	enrafloxacin	16.2		norfloxacin	15.2	norfloxacin	15.3	norfloxacin	15.1		ofloxacin	11.8	ofloxacin	11.9	ofloxacin	11.7
		17		17		17			15.8		16.1		16.3			15		15.4		15			12		12		11.6
		16.8		17.2		17.2			16		16		16.3			15.4		15.4		15			11.6		12		11.6
		16.8		16.8		17.1			16.3		16.2		16.2			15.2		15.2		15.2			11.8		11.8		11.8
		16.6		17		17			16.1		16.1		16.2			15.2		15.2		15.2			11.8		11.8		11.8
		16.8		16.8		17.1			16.1		16.1		16.3			15.2		15.3		15.1			11.8		11.8		11.8
		16.8		17		17.1			16.1		16.1		16.3			15.2		15.2		15.2			11.8		12		11.6
		16.8		16.8		17			16.1		16.1		16.1			15.4		15.4		15			11.8		11.8		11.8
		16.8		17		17.1			16.1		16.1		16.1			15.2		15.2		15.2			11.8		11.8		11.8
		16.8		16.8		17			16.1		16.1		16.2			15.2		15.3		15.1			11.8		12.1		11.6
		16.8		17		17			16.3		16.3		16.3			15.2		15.4		15			12		12		11.6
		16.8		16.8		17.1			16.1		16.1		16.1			15.2		15.3		15.1		Average	11.8182	Average	11.9091	Average	11.7
		16.8		16.8		17.1			16.1		16.1		16.1		Average	15.2167	Average	15.3	Average	15.1		St. Error	0.107872	St. Error	0.113618	St. Error	0.1
		16.8		16.9		17.2			16.1		16.1		16.1		St. Error	0.102986	St. Error	0.0852803	St. Error	0.0852803
		16.8		16.8		17.1		Average	16.1	Average	16.1071	Average	16.2
		16.8		16.8		17.2		St. Error	0.11767	St. Error	0.0730046	St. Error	0.0877058
	Average	16.8	Average	16.9	Average	17.0812
	St. Error	0.0730297	St. Error	0.121106	St. Error	0.075									norfloxacin	15.2						ofloxacin	11.8
																15.3							11.9
																15.1							11.7
		ciprofloxacin	16.8					enrafloxacin	16.1						Average	15.2						Average	11.8
			16.9						16						St. Error	0.1						St. Error	0.1
			17						16.2
		Average	16.9					Average	16.1
		St. Error	0.1					St. Error	0.1
		Without efflux effect
		after treatmen
Fluoroquinolones	ciprofloxacin	17.6	ciprofloxacin	17.5	ciprofloxacin	17.7		enrafloxacin	14.1	enrafloxacin	14	enrafloxacin	14.2		norfloxacin	11.7	norfloxacin	11.8	norfloxacin	11.6		ofloxacin	11.2	ofloxacin	11.1	ofloxacin	11.3
		17.7		17.7		17.7			13.9		13.9		14.3			11.5		11.9		11.5			11		11		11.4
		17.3		17.5		17.9			14.3		14		14.2			11.7		11.9		11.6			11.4		11.1		11.4
		17.5		17.5		17.5			14.1		14.1		14.4			11.9		11.9		11.6			11.2		11.2		11.3
		17.4		17.4		17.9			14.1		14.1		14.1			11.7		11.9		11.4			11.2		11.2		11.2
		17.5		17.5		17.5			14.1		14.1		14.1			11.7		11.7		11.6			11.2		11.2		11.4
		17.5		17.5		17.5			14.1		14.1		14.1			11.7		11.7		11.7			11.2		11		11.2
		17.5		17.5		17.9			14.3		14		14.4			11.6		11.6		11.6			11.2		11		11.3
		17.5		17.5		17.9			14.1		14.1		14.1			11.7		11.7		11.7		Average	11.2	Average	11.1	Average	11.3125
		17.5		17.5		17.7		Average	14.1222	Average	14.0444	Average	14.2111			11.7		12		11.6		St. Error	0.106904	St. Error	0.092582	St. Error	0.0834523
		17.5		17.5		17.5		St. Error	0.120185	St. Error	0.0726483	St. Error	0.12693			11.7		11.7		11.5
	Average	17.5	Average	17.5091	Average	17.7										11.7		11.7		11.7
	St. Error	0.1	St. Error	0.0700649	St. Error	0.178885										11.9		11.9		11.7
															Average	11.7077	Average	11.8	Average	11.6
															St. Error	0.103775	St. Error	0.122474	St. Error	0.0912871		ofloxacin	11.2
		ciprofloxacin	17.6					enrafloxacin	14.1														11.1
			17.5						14							norfloxacin	11.7						11.3
			17.7						14.2								11.8					Average	11.2
		Average	17.6					Average	14.1								11.6					St. Error	0.1
		St. Error	0.1					St. Error	0.1							Average	11.7
																St. Error	0.1
		Without efflux effect
		before treatment
Tetracyclines	tetracycline	15.9	tetracycline	16	tetracycline	15.8		doxycicline	16.7	doxycicline	16.6	doxycicline	16.8		oxytetracycline	15.1	oxytetracycline	15	oxytetracycline	15.2
		15.7		16.1		15.7			16.5		16.5		16.9			14.9		14.9		15.3
		15.9		15.9		15.9			16.7		16.5		16.9			15.3		14.7		15.3
		15.9		16		15.7			16.7		16.7		16.7			15.1		15.1		15.1
		16.3		16.6		15.7			16.7		16.5		16.8			15.1		15.1		15.1
		15.9		15.9		15.9			16.7		16.7		16.7			15.1		15.1		15.1
		15.9		15.9		15.7			16.9		16.9		16.9			15.1		15.1		15.1
		15.9		16		15.7			16.7		16.5		16.9			15.1		15.1		15.1
		15.9		15.9		15.9			16.7		16.7		16.8			15.1		15.1		15.1
		15.9		15.9		15.9			16.7		16.5		16.9			15.4		15.1		15.1
		15.9		15.9		15.9			16.7		16.5		16.9			15.1		15.1		15.3
		15.9		15.9		15.9			16.7		16.5		16.5			15.1		15.1		15.1
		15.9		15.9		15.9			16.7		16.5		16.8			15.1		14.9		15.3
		15.9		16.2		15.7			16.7		16.5		16.5			15.1		15.1		15.1
		15.9		16		15.8			16.6		16.6		16.9			15.1		15.1		15.3
		15.9		16.1		16.1			17		17		17			15.1		15.1		15.1
		15.9		15.9		15.9		Average	16.7125	Average	16.6062	Average	16.8063			15.1		15		15.4
		15.9		15.9		15.7		St. Error	0.108781	St. Error	0.156924	St. Error	0.143614			15.1		15.1		15.3
	Average	15.9111	Average	16	Average	15.8222										15.1		15.1		15.1
	St. Error	0.107861	St. Error	0.174895	St. Error	0.116597										15.3		14.9		15.3
																15.1		15.1		15.1
		tetracycline	15.9					doxycicline	16.7							15.1		15.1		15.1
			16						16.6							15.1		15		15.4
			15.8						16.8							15.1		15.1		15.1
		Average	15.9					Average	16.7							15.1		15.1		15.3
		St. Error	0.1					St. Error	0.1							15.1		15.1		15.1
																15.1		15.1		15.3
																15.1		15.1		15.1
																15.5		15.5		15.5
																15.1		15.1		15.1
																15.1		15.1		15.3
																15.1		15.1		15.3
															Average	15.1281	Average	15.0719	Average	15.2031
															St. Error	0.105446	St. Error	0.11977	St. Error	0.120441
															oxytetracycline	15.1
																15
																15.2
															Average	15.1
															St. Error	0.1
		Without efflux effect
		after treatmen
Tetracyclines	tetracycline	12.7	tetracycline	12.8	tetracycline	12.6		doxycicline	13.5	doxycicline	13.4	doxycicline	13.6		oxytetracycline	12.2	oxytetracycline	12.1	oxytetracycline	12
		12.9		12.9		12.5			13.3		13.3		13.8			11.9		11.9		11.9
		12.4		12.9		12.9			13.7		13.4		13.8			12.4		12		12
		12.7		12.7		12.5			13.3		13.3		13.8			12.2		12.2		12.2
		12.7		12.9		12.5			13.5		13.5		13.5			12.2		12.2		12.2
		12.7		12.7		12.7			13.5		13.5		13.5			12.5		12		12
		12.7		12.9		12.5			13.5		13.3		13.3			12.2		12.2		12.2
		12.7		12.7		12.7			13.5		13.5		13.5			12.2		12		12
		12.7		12.9		12.5			13.5		13.3		13.8			12.2		12.2		12.2
		12.8		12.8		12.6			13.5		13.5		13.5			12.2		12.2		12.2
	Average	12.7	Average	12.82	Average	12.6			13.5		13.5		13.5			12.2		12.2		12.2
	St. Error	0.124722	St. Error	0.0918937	St. Error	0.133333			13.5		13.3		13.8			12.2		12.2		12.2
									13.7		13.4		13.6			12.2		12.2		12.2
									13.5		13.5		13.5			12		12		12
								Average	13.5	Average	13.4071	Average	13.6071			12.2		12.2		12.2
								St. Error	0.11094	St. Error	0.0916875	St. Error	0.163915			12.2		12		12
	tetracycline	12.7														12.2		12.1		12.1
		12.8						doxycicline	13.5							12.2		12		12
		12.6							13.4							12.2		12		12
	Average	12.7							13.6						Average	12.2	Average	12.1	Average	12.0947
	St. Error	0.1						Average	13.5						St. Error	0.120185	St. Error	0.105409	St. Error	0.107877
								St. Error	0.1
															oxytetracycline	12.2
																12.1
																12
															Average	12.1
															St. Error	0.1
		Without efflux effect
		before treatment
Penicillinis	carbenicillin	13.2	carbenicillin	13.3	carbenicillin	13.1		ampicillin	16.1	ampicillin	16	ampicillin	16.2		benzylpenicillin	11.4	benzylpenicillin	11.5	benzylpenicillin	11.3		amoxicillin	15.2	amoxicillin	15.3	amoxicillin	15.1
		13		13.3		13.1			15.8		15.8		16.3			11.2		11.6		11.1			15.2		15.2		15.2
		12.9		13.4		13			16.4		16.4		16.4			11.6		11.6		11.1			15.2		15.4		15
		13.2		13.2		13			16.1		16.1		16.3			11.4		11.5		11.1			15		15.4		15
		13.2		13.2		12.9			16.1		16.1		16.3			11.4		11.4		11.4			15.1		15.3		15.3
		13.2		13.2		13.2			16.1		16.1		16.1			11.4		11.5		11.5			15.4		15.4		15
		13.2		13.2		12.9			16.2		16.2		16.2			11.4		11.4		11.4			15.2		15.2		15.2
		13.2		13.2		13.2			16.1		16.1		16.1			11.4		11.6		11.1			15.2		15.2		15.2
		13.2		13.2		13.2			16		16		16.3			11.4		11.4		11.4			15.4		15.4		14.9
		13.3		13.3		13.1			16		16		16.2			11.6		11.6		11.6			15.2		15.3		15
		13.3		13.3		13.3			16.2		16.2		16.2			11.4		11.4		11.4			15.2		15.2		15.2
		13.2		13.4		13			16.1		16.1		16.3			11.2		11.5		11.2		Average	15.2091	Average	15.3	Average	15.1
		13.2		13.4		13			16.1		16.1		16.1			11.4		11.6		11.2		St. Error	0.113618	St. Error	0.0894427	St. Error	0.126491
		13.2		13.2		13.2			16.1		16.1		16.1			11.4		11.4		11.4
		13.2		13.5		13.3			16.1		16.1		16.1		Average	11.4	Average	11.5	Average	11.3
		13.2		13.4		13.1			16.1		16.1		16.1		St. Error	0.11094	St. Error	0.0877058	St. Error	0.16641
		13.2		13.2		13.2		Average	16.1	Average	16.0938	Average	16.2063									amoxicillin	15.2
		13.3		13.3		13.3		St. Error	0.121106	St. Error	0.123659	St. Error	0.0997914										15.3
		13.4		13.4		13																	15.1
		13.2		13.4		13																Average	15.2
	Average	13.2	Average	13.3	Average	13.105																St. Error	0.1
	St. Error	0.102598	St. Error	0.0973329	St. Error	0.12763
		carbenicillin	13.2					ampicillin	16.1							benzylpenicillin	11.4
			13.3						16								11.5
			13.1						16.2								11.3
		Average	13.2					Average	16.1							Average	11.4
		St. Error	0.1					St. Error	0.1							St. Error	0.1
		Without efflux effect
		after treatmen
Penicillinis	carbenicillin	11.5	carbenicillin	11.6	carbenicillin	11.4		ampicillin	11.7	ampicillin	11.8	ampicillin	11.6		benzylpenicillin	10.3	benzylpenicillin	10.2	benzylpenicillin	10.1		amoxicillin	11.7	amoxicillin	11.8	amoxicillin	11.6
		11.8		11.8		11.2			11.7		11.7		11.7			10.1		10.1		10.1			11.3		11.7		11.4
		11.4		11.6		11.2			11.7		11.9		11.5			10.4		10.1		10.1			11.9		11.9		11.5
		11.5		11.5		11.5			11.7		11.7		11.7			10.3		10.3		10.3			11.7		11.9		11.5
		11.5		11.7		11.4			11.5		11.9		11.6			10.3		10.3		10			11.7		11.7		11.7
		11.5		11.5		11.5			11.7		11.9		11.4			10.3		10.3		10			11.7		11.9		11.5
		11.5		11.6		11.4			11.9		11.9		11.4			10.3		10.3		10			11.7		11.7		11.7
		11.5		11.7		11.4			11.7		11.7		11.7			10.3		10.3		10.1			11.7		11.9		11.5
		11.3		11.6		11.5			11.5		11.9		11.4			10.5		10.1		10.1			11.7		11.7		11.7
		11.5		11.5		11.5			11.7		11.7		11.7			10.3		10.1		10.1			11.7		11.9		11.5
		11.5		11.6		11.4			11.7		11.7		11.7			10.2		10.2		10.2			11.7		11.7		11.7
		11.6		11.6		11.4			11.8		11.8		11.8		Average	10.3	Average	10.2091	Average	10.1			11.7		11.7		11.5
		11.5		11.5		11.5		Average	11.6917	Average	11.8	Average	11.6		St. Error	0.1	St. Error	0.094388	St. Error	0.0894427			11.7		11.9		11.5
		11.5		11.7		11.4		St. Error	0.108362	St. Error	0.0953463	St. Error	0.141421										11.7		11.7		11.7
	Average	11.5071	Average	11.6071	Average	11.4071																	11.7		11.9		11.5
	St. Error	0.107161	St. Error	0.0916875	St. Error	0.0997249																	11.7		11.7		11.7
																							11.7		11.8		11.8
		carbenicillin	11.5					ampicillin	11.7						benzylpenicillin	10.3							11.9		11.9		11.9
			11.6						11.8							10.2						Average	11.7	Average	11.8	Average	11.6056
			11.4						11.6							10.1						St. Error	0.118818	St. Error	0.0970143	St. Error	0.134917
		Average	11.5					Average	11.7						Average	10.2
		St. Error	0.1					St. Error	0.1						St. Error	0.1						amoxicillin	11.7
																							11.8
																							11.6
																						Average	11.7
																						St. Error	0.1
		Without efflux effect
		before treatment
Cephalosporins	cefotaxime	15.9	cefotaxime	15.8	cefotaxime	16		ceftiofur	16.1	ceftiofur	16	ceftiofur	16.2
		16.2		15.8		16.1			16		16		16.3
		16.2		15.8		16			15.9		15.9		16.3
		15.9		15.9		15.9			16.2		16		16.2
		15.9		15.8		16.2			16.1		16.1		16.1
		15.7		15.7		16			16.1		16.1		16.1
		15.9		15.9		15.9			16.1		16.1		16.1
		15.9		15.8		16			16.1		16.1		16.1
		15.9		15.9		16			16.1		16		16.2
		15.9		15.9		15.9			16.2		16		16.4
		15.5		15.5		16			16.1		16.1		16.1
		15.9		15.9		15.9			16.1		16.1		16.1
		15.9		15.9		15.9			16.1		16.1		16.1
		15.9		15.8		16.2			16.1		16		16.4
	Average	15.9	Average	15.8143	Average	16			16.1		16.1		16.3
	St. Error	0.17097	St. Error	0.109945	St. Error	0.103775			16.4		16.2		16.2
								Average	16.1125	Average	16.0562	Average	16.2
								St. Error	0.10247	St. Error	0.0727438	St. Error	0.109545
	cefotaxime	15.9						ceftiofur	16.1
		15.8							16
		16							16.2
	Average	15.9						Average	16.1
	St. Error	0.1						St. Error	0.1
		Without efflux effect
		after treatmen
Cephalosporins	cefotaxime	13.2	cefotaxime	13.3	cefotaxime	13.1		ceftiofur	13.5	ceftiofur	13.4	ceftiofur	13.6
		12.9		13.4		13			13.4		13.4		13.7
		13.2		13.2		13.2			13.2		13.2		13.6
		13.2		13.2		13.2			13.5		13.5		13.5
		13.2		13.3		13			13.5		13.5		13.5
		13.2		13.4		13.1			13.5		13.2		13.6
		13.2		13.2		13.2			13.5		13.3		13.6
		13.4		13.4		13.1			13.5		13.3		13.6
		13.3		13.3		13.1			13.5		13.5		13.8
		13.2		13.4		13.1			13.5		13.5		13.5
		13.2		13.2		13			13.5		13.5		13.5
	Average	13.2	Average	13.3	Average	13.1			13.5		13.5		13.5
	St. Error	0.118322	St. Error	0.0894427	St. Error	0.0774597			13.6		13.4		13.8
									13.8		13.4		13.6
								Average	13.5	Average	13.4	Average	13.6
		cefotaxime	13.2					St. Error	0.124035	St. Error	0.11094	St. Error	0.103775
			13.3
			13.1						ceftiofur	13.5
		Average	13.2							13.4
		St. Error	0.1							13.6
									Average	13.5
									St. Error	0.1
		Without efflux effect
		before treatment
Macrolides	tylosyn	14.7	tylosyn	14.8	tylosyn	14.6		erythromycin	LOS	erythromycin	LOS	erythromycin	LOS
		14.3		14.9		14.6
		14.9		14.9		14.6
		14.7		14.7		14.7			erythromycin	LOS
		14.7		14.9		14.7
		14.7		14.7		14.7
		14.7		14.7		14.7
		14.7		14.9		14.4
		14.7		14.7		14.7
		14.7		14.7		14.4
		14.7		14.7		14.7
		14.7		14.7		14.7
		14.7		14.9		14.9
		14.7		14.9		14.4
		14.7		14.9		14.4
		14.7		14.7		14.7
		14.9		14.9		14.6
	Average	14.7	Average	14.8	Average	14.6176
	St. Error	0.122474	St. Error	0.1	St. Error	0.142457
		tylosyn	14.7
			14.8
			14.6
		Average	14.7
		St. Error	0.1
		Without efflux effect
		after treatmen
Macrolides	tylosyn	11.8	tylosyn	11.7	tylosyn	11.9		erythromycin	LOS	erythromycin	LOS	erythromycin	LOS
		12		11.7		11.9
		11.6		12		12
		12		11.6		12			erythromycin	LOS
		11.8		11.7		11.9
		11.8		11.8		11.8
		11.8		11.6		11.9
		11.8		11.6		11.9
		11.6		11.8		11.8
		11.8		11.6		11.9
		11.8		11.6		11.9
	Average	11.8	Average	11.7	Average	11.9
	St. Error	0.126491	St. Error	0.126491	St. Error	0.0632456
	tylosyn	11.8
		11.7
		11.9
	Average	11.8
	St. Error	0.1
	Without efflux effect
	before treatment
Other groups	polimyxin	12.8	polimyxin	12.9	polimyxin	12.7		rifampicin	14.1	rifampicin	14	rifampicin	14.2		chloramphenicol	14.3	chloramphenicol	14.4	chloramphenicol	14.2		linkomycin	LOS	linkomycin	LOS	linkomycin	LOS
		12.4		13.1		12.6			13.8		14		14.4			14		14.5		14
		13		13		12.6			14.2		13.9		14.2			14.5		14.5		14
		12.8		12.8		12.8			14.1		14.1		14.1			14.3		14.5		14		linkomycin	LOS
		12.8		13.1		12.6			14.1		14.1		14.1			14.3		14.5		14.1
		12.8		12.8		12.8			14.1		13.9		14.2			14.3		14.3		14.3
		12.8		12.8		12.8			14.1		14.1		14.3			14.3		14.3		14.3
		12.8		12.8		12.5			14.1		14.1		14.1			14.3		14.5		14
		12.8		12.8		12.5			14.1		14.1		14.1			14.3		14.5		14.5
		12.8		13.1		12.8			14.1		14.1		14.1			14.3		14.3		14.3
		12.8		12.8		12.8			14.1		14.1		14.3			14.3		14.3		14.3
		12.8		12.8		12.7			14.1		14.1		14.1			14.3		14.3		14.3
		12.8		12.8		12.8			14.2		13.9		14.4			14.4		14.4		14.4
		12.8		13.1		12.7			14.3		14.3		14.3		Average	14.3	Average	14.4077	Average	14.2077
		12.8		12.8		12.7		Average	14.1071	Average	14.0571	Average	14.2071		St. Error	0.108012	St. Error	0.0954074	St. Error	0.170595
		13		13		12.8		St. Error	0.107161	St. Error	0.108941	St. Error	0.114114
	Average	12.8	Average	12.9063	Average	12.7
	St. Error	0.126491	St. Error	0.134009	St. Error	0.109545
		polimyxin	12.8					rifampicin	14.1						chloramphenicol	14.3
			12.9						14							14.4
			12.7						14.2							14.2
		Average	12.8					Average	14.1						Average	14.3
		St. Error	0.1					St. Error	0.1						St. Error	0.1
	Without efflux effect
	after treatmen
Other groups	polimyxin	11.4	polimyxin	11.3	polimyxin	11.5		rifampicin	12.4	rifampicin	12.3	rifampicin	12.5		chloramphenicol	11.1	chloramphenicol	11	chloramphenicol	11.2		linkomycin	LOS	linkomycin	LOS	linkomycin	LOS
		11.6		11.6		11.5			12.2		12.2		12.6			11		11		11.2
		11.2		11.2		11.6			12.6		12.6		12.6			11.3		11.3		11.3
		11.4		11.4		11.5			12.4		12.4		12.4			11.1		11.1		11.3		linkomycin	LOS
		11.5		11.5		11.4			12.4		12.4		12.4			11.1		11.1		11.1
		11.6		11.6		11.5			12.6		12.6		12.6			11		11		11.2
		11.4		11.4		11.6			12.4		12.4		12.6			11.1		11.1		11.1
		11.4		11.4		11.6			12.4		12.4		12.4		Average	11.1	Average	11.0857	Average	11.2
		11.4		11.4		11.5			12.4		12.4		12.5		St. Error	0.1	St. Error	0.106904	St. Error	0.0816497
		11.5		11.5		11.5			12.4		12.4		12.4
		11.4		11.4		11.5		Average	12.42	Average	12.41	Average	12.5
		11.4		11.4		11.4		St. Error	0.113529	St. Error	0.119722	St. Error	0.0942809
	Average	11.4333	Average	11.425	Average	11.5083
	St. Error	0.107309	St. Error	0.113818	St. Error	0.0668558
		polimyxin	11.4					rifampicin	12.4						chloramphenicol	11.1
			11.3						12.3							11
			11.5						12.5							11.2
		Average	11.4					Average	12.4						Average	11.1
		St. Error	0.1					St. Error	0.1						St. Error	0.1
